# Supplementary material for: Tracking the Trends and Projection of Pediatric Malnutrition Towards Global Nutrition Targets by 2030—A Secondary Data Analysis of Low Middle-Income Countries
Source: Nutrients. 2026 Apr 4;18(7):1160. doi: 10.3390/nu18071160 (PMC13075002; doi:10.3390/nu18071160)
Supplement: Supplementary file 1 [file nutrients-18-01160-s001.zip]

Archive with 2 entries (2 files):
- nutrients-4206879 - File S1.xlsx
- nutrients-4206879 - File S2.xlsx
