# Supplementary material for: Tracking the Trends and Projection of Pediatric Malnutrition Towards Global Nutrition Targets by 2030—A Secondary Data Analysis of Low Middle-Income Countries
Source: Nutrients. 2026 Apr 4;18(7):1160. doi: 10.3390/nu18071160 (PMC13075002; doi:10.3390/nu18071160)
Supplement: Supplementary file 1 [file nutrients-18-01160-s001.zip › nutrients-4206879 - File S1.xlsx]

## Sheet: T-1 Stunting
Country name	Current survey period	Baseline survey period	Difference between two surveys	Stunting	Stunting 2	ARR	Projected Prevalence	40% Reduction from baseline - Current	40% Reduction from baseline - Projected
Bangladesh	2022	2011	11	41.5	24.5	-0.0479109	14.4639	40.9096	41.1515
India	2021	2015	6	39.4	36.9	-0.0109257	34.5586	38.4635	38.5229
Nepal	2022	2011	11	43	28.4	-0.0377101	18.7572	42.3395	42.5638
Timor-Leste	2016	2010	6	57.9	47.4	-0.0333492	38.8041	57.0813	57.2298
Egypt	2014	2008	6	29.4	21	-0.0560787	15	28.6857	28.8898
Jordan	2023	2012	11	8.8	9.3	0.00502388	9.82841	7.74318	7.68314
Pakistan	2017	2012	5	45.1	38.6	-0.031126	33.0368	44.2441	44.3675
Palestine	2020	2010	10	11	8.7	-0.0234572	6.88091	10.2091	10.3745
Sudan	2014	2010	4	35.8	39.8	0.0264798	44.2469	34.6883	34.5641
Tunisia	2023	2011	12	10.5	12.6	0.0151935	15.12	9.3	9.06
Yemen	2023	2013	10	46.8	48.9	0.00438942	51.0942	45.7551	45.7082
Haiti	2017	2012	5	23.6	22.9	-0.00602196	22.2208	22.6297	22.6584
Honduras	2019	2012	7	26.9	19.7	-0.0445011	14.4271	26.1677	26.3637
Kyrgyzstan	2018	2014	4	13.1	10.8	-0.0482665	8.90382	12.2756	12.4203
Tajikistan	2017	2012	5	26.2	19.6	-0.058046	14.6626	25.4519	25.6404
Laos	2017	2012	5	47.2	34.6	-0.062108	25.3636	46.4669	46.6626
Benin	2018	2012	6	44.6	52.7	0.0278136	62.2711	43.4184	43.2038
Burkina Faso	2021	2014	7	35.2	22.4	-0.0645693	14.2545	34.5636	34.795
Burundi	2016	2010	6	55.6	55.2	-0.00120337	54.8029	54.6072	54.6143
Cameroon	2022	2011	11	32.7	39.2	0.016482	46.992	31.5012	31.2629
Chad	2019	2010	9	40.1	31.8	-0.0257678	25.218	39.307	39.4711
Comoros	2022	2012	10	28.7	16.9	-0.0529584	9.95157	28.1111	28.3533
Cote d'Ivoire	2021	2012	9	31	21	-0.0432739	14.2258	30.3226	30.5411
Ethiopia	2016	2011	5	43.1	37.5	-0.0278364	32.6276	42.2299	42.343
Gambia	2020	2013	7	27.1	19.4	-0.0477515	13.8878	26.3841	26.5875
Ghana	2022	2014	8	28.4	19.8	-0.0450884	13.8042	27.7028	27.9139
Guinea	2018	2012	6	32.2	31.9	-0.00156007	31.6028	31.2093	31.2185
Guinea-Bissau	2019	2014	5	26.7	26.9	0.00149254	27.1015	25.6925	25.685
Kenya	2022	2014	8	34.8	19.3	-0.073689	10.7037	34.2454	34.4924
Lesotho	2024	2014	10	40.4	38.3	-0.00533799	36.3092	39.452	39.5013
Liberia	2020	2013	7	32	33	0.00439595	34.0312	30.9688	30.9365
Madagascar	2021	2009	12	48.9	39.6	-0.017579	32.0687	48.0902	48.2442
Malawi	2016	2010	6	47.1	36.2	-0.043869	27.8225	46.3314	46.5093
Mali	2018	2013	5	38.7	27.8	-0.0661607	19.97	37.9817	38.184
Mauritania	2015	2011	4	27	25.8	-0.0113656	24.6533	26.0444	26.0869
Mozambique	2023	2011	12	40.3	33.9	-0.0144114	28.5164	39.4588	39.5924
Nigeria	2018	2013	5	43.2	37.2	-0.0299063	32.0333	42.3389	42.4585
Democratic Republic of the Congo	2018	2010	8	41.1	43.2	0.00622905	45.4073	40.0489	39.9952
Congo	2015	2012	3	28	25.6	-0.0298707	23.4057	27.0857	27.1641
Rwanda	2020	2013	7	44.5	34.7	-0.0355356	27.0582	43.7202	43.892
Sao Tome & Principe	2019	2014	5	17	13.1	-0.0521202	10.0947	16.2294	16.4062
Senegal	2023	2011	12	21.5	20.5	-0.003969	19.5465	20.5465	20.5909
Sierra Leone	2019	2013	6	35.2	31.4	-0.0190397	28.0102	34.308	34.4043
Eswatini	2022	2010	12	30.2	20.1	-0.0339268	13.3778	29.5344	29.757
Togo	2017	2010	7	33.6	24.6	-0.0445399	18.0107	32.8679	33.064
Uganda	2019	2011	8	33.5	29.5	-0.0158944	25.9776	32.6194	32.7245
Zambia	2018	2013	5	40.5	35.5	-0.0263539	31.1173	39.6235	39.7317
Zimbabwe	2015	2011	4	32.7	26.5	-0.0525576	21.4755	31.8896	32.0433

## Sheet: T-1 Wasting
Country name	Current survey period	Baseline survey period	Difference between two surveys	Wasting	Wasting 2	ARR	Projected Prevalence
Bangladesh	2022	2011	11	17.1	13.2	-0.0235329	10.1895
India	2021	2015	6	21.8	20	-0.0143629	18.3486
Nepal	2022	2011	11	12.2	9	-0.0276556	6.63934
Timor-Leste	2016	2010	6	20.9	25.5	0.0331549	31.1124
Egypt	2014	2008	6	8.4	11.7	0.0552262	16.2964
Jordan	2023	2012	11	2.3	2.4	0.00386906	2.50435
Pakistan	2017	2012	5	10.4	8	-0.0524729	6.15385
Palestine	2020	2010	10	3.2	1.4	-0.0826679	0.6125
Sudan	2014	2010	4	16.1	15.4	-0.0111129	14.7304
Tunisia	2023	2011	12	2.5	3.1	0.0179259	3.844
Yemen	2023	2013	10	17.6	18.5	0.00498718	19.446
Haiti	2017	2012	5	6.8	5.6	-0.0388312	4.61176
Honduras	2019	2012	7	3.5	1.8	-0.0949966	0.925714
Kyrgyzstan	2018	2014	4	2.2	2	-0.0238275	1.81818
Tajikistan	2017	2012	5	12	8.2	-0.0761545	5.60333
Laos	2017	2012	5	6.2	10.2	0.0995677	16.7806
Benin	2018	2012	6	17.6	7.2	-0.14897	2.94545
Burkina Faso	2021	2014	7	16.9	11.5	-0.0549952	7.82544
Burundi	2016	2010	6	7.7	7.2	-0.0111899	6.73247
Cameroon	2022	2011	11	7.2	5.3	-0.0278522	3.90139
Chad	2019	2010	9	16.2	20.1	0.0239676	24.9389
Comoros	2022	2012	10	13.4	4.9	-0.100602	1.79179
Cote d'Ivoire	2021	2012	9	9.1	8.2	-0.0115711	7.38901
Ethiopia	2016	2011	5	13.4	13.8	0.00588278	14.2119
Gambia	2020	2013	7	13.4	7	-0.0927635	3.65672
Ghana	2022	2014	8	11.1	7.5	-0.0490053	5.06757
Guinea	2018	2012	6	11.9	10.5	-0.0208605	9.26471
Guinea-Bissau	2019	2014	5	5.8	4.8	-0.0378484	3.97241
Kenya	2022	2014	8	6.7	9	0.0368896	12.0896
Lesotho	2024	2014	10	6.1	3.6	-0.0527355	2.12459
Liberia	2020	2013	7	8.8	6.4	-0.0454934	4.65455
Madagascar	2021	2009	12	10.9	9.2	-0.0141299	7.76514
Malawi	2016	2010	6	6	5	-0.0303869	4.16667
Mali	2018	2013	5	14.3	11.4	-0.0453292	9.08811
Mauritania	2015	2011	4	13.4	13.8	0.00735347	14.2119
Mozambique	2023	2011	12	7	5.1	-0.0263891	3.71571
Nigeria	2018	2013	5	15.8	8.7	-0.119337	4.79051
Democratic Republic of the Congo	2018	2010	8	8.1	7	-0.0182442	6.04938
Congo	2015	2012	3	7.3	8.1	0.0346632	8.98767
Rwanda	2020	2013	7	4.7	3.1	-0.0594515	2.04468
Sao Tome & Principe	2019	2014	5	4.1	4.1	0	4.1
Senegal	2023	2011	12	11.7	12.7	0.00683443	13.7855
Sierra Leone	2019	2013	6	12.5	7.3	-0.0896424	4.2632
Eswatini	2022	2010	12	0.8	1.8	0.0675775	4.05
Togo	2017	2010	7	5.5	5.8	0.00758712	6.11636
Uganda	2019	2011	8	7.4	5.4	-0.0393851	3.94054
Zambia	2018	2013	5	8	6	-0.0575364	4.5
Zimbabwe	2015	2011	4	5.2	5.6	0.018527	6.03077

## Sheet: T-1 Obesity
Country name	Current survey period	Baseline survey period	Difference between two surveys	Obesity	Obesity 2	ARR	Projected Prevalence
Bangladesh	2022	2011	11	1.6	1.5	-0.00586714	1.40625
India	2021	2015	6	2.3	3.7	0.0792373	5.95217
Nepal	2022	2011	11	1.2	1.2	0	1.2
Timor-Leste	2016	2010	6	4.3	5	0.0251371	5.81395
Egypt	2014	2008	6	18.4	12.7	-0.0617914	8.76576
Jordan	2023	2012	11	5	9.1	0.0544397	16.562
Pakistan	2017	2012	5	6.8	3.1	-0.157104	1.41324
Palestine	2020	2010	10	5.4	9.7	0.0585727	17.4241
Sudan	2014	2010	4	0	0	#DIV/0!	#DIV/0!
Tunisia	2023	2011	12	0	0	#DIV/0!	#DIV/0!
Yemen	2023	2013	10	2.1	0	#NUM!	#NUM!
Haiti	2017	2012	5	3.6	3.5	-0.00563418	3.40278
Honduras	2019	2012	7	5	0	#NUM!	#NUM!
Kyrgyzstan	2018	2014	4	0	0	#DIV/0!	#DIV/0!
Tajikistan	2017	2012	5	5.3	3.9	-0.0613461	2.86981
Laos	2017	2012	5	1.9	2.3	0.038211	2.78421
Benin	2018	2012	6	17.6	1.9	-0.371008	0.205114
Burkina Faso	2021	2014	7	2.2	1.6	-0.0454934	1.16364
Burundi	2016	2010	6	2.9	1.6	-0.0991179	0.882759
Cameroon	2022	2011	11	6.5	10.8	0.0461585	17.9446
Chad	2019	2010	9	0	0	#DIV/0!	#DIV/0!
Comoros	2022	2012	10	8.8	0	#NUM!	#NUM!
Cote d'Ivoire	2021	2012	9	3	0	#NUM!	#NUM!
Ethiopia	2016	2011	5	1.8	2.1	0.0308301	2.45
Gambia	2020	2013	7	2.8	1.8	-0.063119	1.15714
Ghana	2022	2014	8	4.9	1.8	-0.125181	0.661224
Guinea	2018	2012	6	33.6	5.5	-0.30163	0.900298
Guinea-Bissau	2019	2014	5	0	0	#DIV/0!	#DIV/0!
Kenya	2022	2014	8	5.2	2.7	-0.0819259	1.40192
Lesotho	2024	2014	10	7.3	6.7	-0.00857668	6.14932
Liberia	2020	2013	7	2.6	4.3	0.0718719	7.11154
Madagascar	2021	2009	12	5.2	1.9	-0.0839004	0.694231
Malawi	2016	2010	6	8	4.4	-0.0996395	2.42
Mali	2018	2013	5	2.2	2.2	0	2.2
Mauritania	2015	2011	4	0	0	#DIV/0!	#DIV/0!
Mozambique	2023	2011	12	7.8	3.6	-0.0644325	1.66154
Nigeria	2018	2013	5	9.1	2	-0.303025	0.43956
Democratic Republic of the Congo	2018	2010	8	0	0	#DIV/0!	#DIV/0!
Congo	2015	2012	3	3.4	0	#NUM!	#NUM!
Rwanda	2020	2013	7	6.9	5.7	-0.0272936	4.7087
Sao Tome & Principe	2019	2014	5	0	0	#DIV/0!	#DIV/0!
Senegal	2023	2011	12	1.4	1	-0.0280394	0.714286
Sierra Leone	2019	2013	6	9.4	4.7	-0.115525	2.35
Eswatini	2022	2010	12	0	0	#DIV/0!	#DIV/0!
Togo	2017	2010	7	0	0	#DIV/0!	#DIV/0!
Uganda	2019	2011	8	4.1	4	-0.00308658	3.90244
Zambia	2018	2013	5	5.8	5.2	-0.0218399	4.66207
Zimbabwe	2015	2011	4	5.6	6.3	0.0294458	7.0875

## Sheet: T-2 Normal
Country name	Current survey period	Baseline survey period	Difference between two surveys	Normal	Normal 2	ARR	Projected Prevalence	Malnutrition 1	Malnutrition 2	ARR	Projected Prevalence
Bangladesh	2022	2011	11	48.1	65.3	0.0277918	88.6505	51.9	34.7	-0.0365981	23.2002
India	2021	2015	6	45.1	47.3	0.00793801	49.6073	54.9	52.7	-0.00681632	50.5882
Nepal	2022	2011	11	49.2	65	0.0253176	85.874	50.8	35	-0.033868	24.1142
Timor-Leste	2016	2010	6	28.3	34.5	0.0330163	42.0583	71.7	65.5	-0.0150734	59.8361
Egypt	2014	2008	6	54.9	61.9	0.0200011	69.7925	45.1	38.1	-0.0281113	32.1865
Jordan	2023	2012	11	85	81.6	-0.00371109	78.336	15	18.4	0.0185728	22.5707
Pakistan	2017	2012	5	47.4	55.1	0.0301055	64.0508	52.6	44.9	-0.0316557	38.3272
Palestine	2020	2010	10	82.2	81.8	-0.000487806	81.4019	17.8	18.2	0.00222231	18.609
Sudan	2014	2010	4	54.4	51.5	-0.0136956	48.7546	45.6	48.5	0.015414	51.5844
Tunisia	2023	2011	12	87.2	84.5	-0.00262107	81.8836	12.8	15.5	0.0159496	18.7695
Yemen	2023	2013	10	41.7	41.6	-0.000240096	41.5002	58.3	58.4	0.00017138	58.5002
Haiti	2017	2012	5	69.2	70.6	0.00400586	72.0283	30.8	29.4	-0.009304	28.0636
Honduras	2019	2012	7	66.5	78.9	0.0244256	93.6122	33.5	21.1	-0.0660389	13.2899
Kyrgyzstan	2018	2014	4	84.8	87.2	0.0069772	89.6679	15.2	12.8	-0.0429626	10.7789
Tajikistan	2017	2012	5	61.4	71.3	0.0298973	82.7963	38.6	28.7	-0.059271	21.3391
Laos	2017	2012	5	48.7	57.3	0.0325243	67.4187	51.3	42.7	-0.0366984	35.5417
Benin	2018	2012	6	37.3	61.5	0.0833406	101.401	62.7	38.5	-0.0812839	23.6404
Burkina Faso	2021	2014	7	52.2	68.3	0.0384039	89.3657	47.8	31.7	-0.0586727	21.0228
Burundi	2016	2010	6	40.2	41.4	0.00490231	42.6358	59.8	58.6	-0.00337849	57.4241
Cameroon	2022	2011	11	58.9	60.4	0.00228618	61.9382	41.1	39.6	-0.00337991	38.1547
Chad	2019	2010	9	50	55.7	0.0119952	62.0498	50	44.3	-0.0134487	39.2498
Comoros	2022	2012	10	56.3	79	0.0338753	110.853	43.7	21	-0.0732826	10.0915
Cote d'Ivoire	2021	2012	9	61	73	0.019954	87.3607	39	27	-0.0408583	18.6923
Ethiopia	2016	2011	5	48	52.2	0.0167763	56.7675	52	47.8	-0.0168436	43.9392
Gambia	2020	2013	7	31.8	73.8	0.12027	171.272	68.2	26.2	-0.136669	10.0651
Ghana	2022	2014	8	60.2	73.4	0.0247814	89.4944	39.8	26.6	-0.0503695	17.7779
Guinea	2018	2012	6	57.4	58	0.00173312	58.6063	42.6	42	-0.00236411	41.4085
Guinea-Bissau	2019	2014	5	69.6	70	0.00114613	70.4023	30.4	30	-0.00264905	29.6053
Kenya	2022	2014	8	55.8	71.8	0.0315138	92.3878	44.2	28.2	-0.0561754	17.9919
Lesotho	2024	2014	10	51.1	55.6	0.00843987	60.4963	48.9	44.4	-0.00965379	40.3141
Liberia	2020	2013	7	60.1	60.3	0.000474609	60.5007	39.9	39.7	-0.000717877	39.501
Madagascar	2021	2009	12	46.1	54	0.0131809	63.2538	53.9	46	-0.0132074	39.2579
Malawi	2016	2010	6	46.1	58.1	0.0385588	73.2236	53.9	41.9	-0.0419741	32.5716
Mali	2018	2013	5	50.9	63.3	0.0436045	78.7208	49.1	36.7	-0.0582165	27.4316
Mauritania	2015	2011	4	63.6	63.7	0.000392773	63.8002	36.4	36.3	-0.000687758	36.2003
Mozambique	2023	2011	12	51.5	60.8	0.013834	71.7794	48.5	39.2	-0.0177406	31.6833
Nigeria	2018	2013	5	42.7	56.9	0.0574193	75.8222	57.3	43.1	-0.0569555	32.419
Democratic Republic of the Congo	2018	2010	8	53.5	52.6	-0.00212069	51.7151	46.5	47.4	0.00239624	48.3174
Congo	2015	2012	3	64.6	68.3	0.0185651	72.2119	35.4	31.7	-0.0367984	28.3867
Rwanda	2020	2013	7	49.4	59.5	0.0265751	71.665	50.6	40.5	-0.0318071	32.416
Sao Tome & Principe	2019	2014	5	80.1	83.4	0.00807449	86.836	19.9	16.6	-0.0362634	13.8472
Senegal	2023	2011	12	68.8	69.4	0.000723594	70.0052	31.2	30.6	-0.00161817	30.0115
Sierra Leone	2019	2013	6	51	61.3	0.030659	73.6802	49	38.7	-0.0393301	30.5651
Eswatini	2022	2010	12	69.4	78.5	0.0102676	88.7932	30.6	21.5	-0.0294123	15.1062
Togo	2017	2010	7	63.8	71.6	0.0164774	80.3536	36.2	28.4	-0.0346671	22.2807
Uganda	2019	2011	8	59.5	64	0.00911335	68.8403	40.5	36	-0.0147229	32
Zambia	2018	2013	5	51.2	57.5	0.0232091	64.5752	48.8	42.5	-0.0276452	37.0133
Zimbabwe	2015	2011	4	60.4	65.3	0.0195007	70.5975	39.6	34.7	-0.0330224	30.4063

## Sheet: T-2 S
Country name	Current survey period	Baseline survey period	Difference between two surveys	Stunting	Stunting 2	ARR	Projected Prevalence
Bangladesh	2022	2011	11	33.1	20	-0.0458001	12.0846
India	2021	2015	6	30.8	29	-0.0100365	27.3052
Nepal	2022	2011	11	37.3	24.7	-0.0374718	16.3563
Timor-Leste	2016	2010	6	46.5	35.1	-0.0468752	26.4948
Egypt	2014	2008	6	18.3	13.6	-0.0494719	10.1071
Jordan	2023	2012	11	7.7	6.9	-0.00997263	6.18312
Pakistan	2017	2012	5	35.4	33.8	-0.0092502	32.2723
Palestine	2020	2010	10	9.2	7.1	-0.0259109	5.47935
Sudan	2014	2010	4	29.5	33.1	0.0287858	37.1393
Tunisia	2023	2011	12	10.3	12.4	0.0154627	14.9282
Yemen	2023	2013	10	38.4	39.9	0.00383189	41.4586
Haiti	2017	2012	5	20.5	20.3	-0.0019608	20.102
Honduras	2019	2012	7	25	19.3	-0.0369672	14.8996
Kyrgyzstan	2018	2014	4	13	10.8	-0.0463508	8.97231
Tajikistan	2017	2012	5	21.4	16.7	-0.0495964	13.0322
Laos	2017	2012	5	43.2	30.2	-0.0715997	21.112
Benin	2018	2012	6	27.6	29.4	0.0105298	31.3174
Burkina Faso	2021	2014	7	28.5	18.6	-0.0609632	12.1389
Burundi	2016	2010	6	49.2	49.8	0.00202023	50.4073
Cameroon	2022	2011	11	27.4	23.4	-0.0143461	19.9839
Chad	2019	2010	9	33.8	24.2	-0.0371231	17.3266
Comoros	2022	2012	10	21.4	16.1	-0.0284572	12.1126
Cote d'Ivoire	2021	2012	9	27	18.8	-0.04022	13.0904
Ethiopia	2016	2011	5	38.6	31.9	-0.0381293	26.363
Gambia	2020	2013	7	21.9	17.6	-0.0312268	14.1443
Ghana	2022	2014	8	23.8	17.2	-0.040597	12.4303
Guinea	2018	2012	6	27.1	26.1	-0.0062664	25.1369
Guinea-Bissau	2019	2014	5	24.6	25.1	0.00402428	25.6102
Kenya	2022	2014	8	29.3	15.5	-0.0795934	8.19966
Lesotho	2024	2014	10	35.5	34.2	-0.00373071	32.9476
Liberia	2020	2013	7	28.2	29	0.00399626	29.8227
Madagascar	2021	2009	12	37.8	34.9	-0.00665186	32.2225
Malawi	2016	2010	6	39.9	32.4	-0.034703	26.3098
Mali	2018	2013	5	32.6	23.1	-0.0688959	16.3684
Mauritania	2015	2011	4	22.9	21.5	-0.015771	20.1856
Mozambique	2023	2011	12	33.6	30.5	-0.00806662	27.686
Nigeria	2018	2013	5	32.4	32.5	0.000616333	32.6003
Democratic Republic of the Congo	2018	2010	8	38.3	40.4	0.00667249	42.6151
Congo	2015	2012	3	24.7	23.6	-0.0151855	22.549
Rwanda	2020	2013	7	38.9	31.6	-0.029691	25.6699
Sao Tome & Principe	2019	2014	5	15.8	12.5	-0.0468563	9.88924
Senegal	2023	2011	12	18.1	16.9	-0.00571653	15.7796
Sierra Leone	2019	2013	6	27.1	26.7	-0.00247836	26.3059
Eswatini	2022	2010	12	29.9	19.8	-0.034348	13.1117
Togo	2017	2010	7	30.7	22.6	-0.043759	16.6371
Uganda	2019	2011	8	29.1	26.7	-0.0107593	24.4979
Zambia	2018	2013	5	35	31.3	-0.022346	27.9911
Zimbabwe	2015	2011	4	28.8	32.9	0.0332743	37.5837

## Sheet: T-2 W
Country name	Current survey period	Baseline survey period	Difference between two surveys	Wasting	Wasting 2	ARR	Projected Prevalence
Bangladesh	2022	2011	11	9.5	9.1	-0.00391067	8.71684
India	2021	2015	6	14.7	14.4	-0.00343655	14.1061
Nepal	2022	2011	11	7.2	5.6	-0.0228468	4.35556
Timor-Leste	2016	2010	6	12.9	16.8	0.0440253	21.8791
Egypt	2014	2008	6	7.5	10.8	0.0607739	15.552
Jordan	2023	2012	11	2.1	2.3	0.00827016	2.51905
Pakistan	2017	2012	5	5.9	5.1	-0.0291424	4.40847
Palestine	2020	2010	10	2.9	1.4	-0.0728239	0.675862
Sudan	2014	2010	4	9.9	8.7	-0.0323029	7.64545
Tunisia	2023	2011	12	2.3	2.9	0.0193168	3.65652
Yemen	2023	2013	10	10.7	9.5	-0.0118952	8.43458
Haiti	2017	2012	5	4.9	4.2	-0.0308301	3.6
Honduras	2019	2012	7	2.3	1.3	-0.0815064	0.734783
Kyrgyzstan	2018	2014	4	2	2	0	2
Tajikistan	2017	2012	5	10	6.9	-0.0742127	4.761
Laos	2017	2012	5	3.4	6.9	0.141549	14.0029
Benin	2018	2012	6	13.3	4.6	-0.176951	1.59098
Burkina Faso	2021	2014	7	11.5	8.5	-0.043183	6.28261
Burundi	2016	2010	6	3.3	2.6	-0.0397352	2.04848
Cameroon	2022	2011	11	4.5	3.7	-0.017795	3.04222
Chad	2019	2010	9	9.8	12.4	0.026146	15.6898
Comoros	2022	2012	10	10.8	4	-0.0993252	1.48148
Cote d'Ivoire	2021	2012	9	6.4	6	-0.00717095	5.625
Ethiopia	2016	2011	5	8.1	9.2	0.0254679	10.4494
Gambia	2020	2013	7	10	5.3	-0.0906969	2.809
Ghana	2022	2014	8	8.8	5.3	-0.0633806	3.19205
Guinea	2018	2012	6	8.5	7.9	-0.0122006	7.34235
Guinea-Bissau	2019	2014	5	3.7	3.1	-0.0353861	2.5973
Kenya	2022	2014	8	6.9	6.8	-0.00182485	6.70145
Lesotho	2024	2014	10	4.4	1.9	-0.0839751	0.820455
Liberia	2020	2013	7	6.3	4.1	-0.0613661	2.66825
Madagascar	2021	2009	12	3.9	5.4	0.0271185	7.47692
Malawi	2016	2010	6	3.9	3.3	-0.0278423	2.79231
Mali	2018	2013	5	9.6	7.8	-0.0415279	6.3375
Mauritania	2015	2011	4	9.3	10.5	0.0303402	11.8548
Mozambique	2023	2011	12	4.9	3.1	-0.0381528	1.96122
Nigeria	2018	2013	5	11	4.8	-0.165856	2.09455
Democratic Republic of the Congo	2018	2010	8	5.4	4.3	-0.028473	3.42407
Congo	2015	2012	3	5.4	6.1	0.0406299	6.89074
Rwanda	2020	2013	7	2.7	2	-0.0428721	1.48148
Sao Tome & Principe	2019	2014	5	2.9	3.5	0.0376104	4.22414
Senegal	2023	2011	12	8.6	9.3	0.00652102	10.057
Sierra Leone	2019	2013	6	9.6	4.7	-0.119033	2.30104
Eswatini	2022	2010	12	0.5	1.4	0.0858016	3.92
Togo	2017	2010	7	2.6	3.8	0.0542128	5.55385
Uganda	2019	2011	8	4.8	3.9	-0.0259549	3.16875
Zambia	2018	2013	5	5.8	4.4	-0.0552507	3.33793
Zimbabwe	2015	2011	4	3.8	4.3	0.0309035	4.86579

## Sheet: T-2 O
Country name	Current survey period	Baseline survey period	Difference between two surveys	Obesity	Obesity 2	ARR	Projected Prevalence
Bangladesh	2022	2011	11	0.9	1.1	0.0182428	1.34444
India	2021	2015	6	0.9	1.3	0.0612875	1.87778
Nepal	2022	2011	11	0.6	1	0.0464387	1.66667
Timor-Leste	2016	2010	6	0.9	1.4	0.0736388	2.17778
Egypt	2014	2008	6	8.1	6.3	-0.0418857	4.9
Jordan	2023	2012	11	4.1	6.9	0.0473213	11.6122
Pakistan	2017	2012	5	1.7	1.3	-0.0536528	0.994118
Palestine	2020	2010	10	3.9	8.1	0.0730888	16.8231
Sudan	2014	2010	4	0	0	#DIV/0!	#DIV/0!
Tunisia	2023	2011	12	0	0	#DIV/0!	#DIV/0!
Yemen	2023	2013	10	0.7	0	#NUM!	#NUM!
Haiti	2017	2012	5	2.3	2.3	0	2.3
Honduras	2019	2012	7	4.2	0	#NUM!	#NUM!
Kyrgyzstan	2018	2014	4	0	0	#DIV/0!	#DIV/0!
Tajikistan	2017	2012	5	2.4	2.2	-0.0174023	2.01667
Laos	2017	2012	5	0.7	1.2	0.107799	2.05714
Benin	2018	2012	6	4.8	1.2	-0.231049	0.3
Burkina Faso	2021	2014	7	1.1	0.8	-0.0454934	0.581818
Burundi	2016	2010	6	0.9	0.8	-0.0196305	0.711111
Cameroon	2022	2011	11	3.9	6.7	0.0491937	11.5103
Chad	2019	2010	9	0	0	#DIV/0!	#DIV/0!
Comoros	2022	2012	10	4.2	0	#NUM!	#NUM!
Cote d'Ivoire	2021	2012	9	1.6	0	#NUM!	#NUM!
Ethiopia	2016	2011	5	0.9	1.2	0.0575364	1.6
Gambia	2020	2013	7	1.1	1.5	0.0443078	2.04545
Ghana	2022	2014	8	2.6	1.5	-0.0687558	0.865385
Guinea	2018	2012	6	1.9	2.2	0.0244339	2.54737
Guinea-Bissau	2019	2014	5	0	0	#DIV/0!	#DIV/0!
Kenya	2022	2014	8	2.5	2.1	-0.0217942	1.764
Lesotho	2024	2014	10	4.1	4.2	0.00240976	4.30244
Liberia	2020	2013	7	1.6	2.6	0.0693583	4.225
Madagascar	2021	2009	12	1.1	0.9	-0.0167226	0.736364
Malawi	2016	2010	6	2.9	2.4	-0.0315403	1.98621
Mali	2018	2013	5	0.8	1	0.0446287	1.25
Mauritania	2015	2011	4	0	0	#DIV/0!	#DIV/0!
Mozambique	2023	2011	12	3.4	2.2	-0.0362765	1.42353
Nigeria	2018	2013	5	3.2	1.2	-0.196166	0.45
Democratic Republic of the Congo	2018	2010	8	0	0	#DIV/0!	#DIV/0!
Congo	2015	2012	3	1.9	0	#NUM!	#NUM!
Rwanda	2020	2013	7	3.4	3.7	0.0120796	4.02647
Sao Tome & Principe	2019	2014	5	0	0	#DIV/0!	#DIV/0!
Senegal	2023	2011	12	1.1	0.8	-0.0265378	0.581818
Sierra Leone	2019	2013	6	4.2	2.6	-0.0799288	1.60952
Eswatini	2022	2010	12	0	0	#DIV/0!	#DIV/0!
Togo	2017	2010	7	0	0	#DIV/0!	#DIV/0!
Uganda	2019	2011	8	2.2	2.6	0.0208818	3.07273
Zambia	2018	2013	5	2.5	2.6	0.00784414	2.704
Zimbabwe	2015	2011	4	3.2	3.9	0.0494564	4.75312

## Sheet: T-2 CSO
Country name	Current survey period	Baseline survey period	Difference between two surveys	CSO	CSO 2	ARR	Projected Prevalence
Bangladesh	2022	2011	11	0.7	0.4	-0.0508742	0.228571
India	2021	2015	6	1.5	2.3	0.0712407	3.52667
Nepal	2022	2011	11	0.6	0.2	-0.0998738	0.0666667
Timor-Leste	2016	2010	6	3.4	3.6	0.0095264	3.81176
Egypt	2014	2008	6	10.2	6.4	-0.0776816	4.01569
Jordan	2023	2012	11	0.9	2.3	0.0852972	5.87778
Pakistan	2017	2012	5	5.2	1.8	-0.212174	0.623077
Palestine	2020	2010	10	1.5	1.6	0.00645385	1.70667
Sudan	2014	2010	4	0	0	#DIV/0!	#DIV/0!
Tunisia	2023	2011	12	0	0	#DIV/0!	#DIV/0!
Yemen	2023	2013	10	1.4	0	#NUM!	#NUM!
Haiti	2017	2012	5	1.3	1.2	-0.0160085	1.10769
Honduras	2019	2012	7	0.8	0	#NUM!	#NUM!
Kyrgyzstan	2018	2014	4	0	0	#DIV/0!	#DIV/0!
Tajikistan	2017	2012	5	2.9	1.7	-0.106816	0.996552
Laos	2017	2012	5	1.2	1.2	0	1.2
Benin	2018	2012	6	12.8	0.7	-0.484353	0.0382812
Burkina Faso	2021	2014	7	1.4	0.8	-0.0799451	0.457143
Burundi	2016	2010	6	2	0.8	-0.152715	0.32
Cameroon	2022	2011	11	2.6	4.2	0.0435976	6.78462
Chad	2019	2010	9	0	0	#DIV/0!	#DIV/0!
Comoros	2022	2012	10	4.6	0	#NUM!	#NUM!
Cote d'Ivoire	2021	2012	9	1.4	0	#NUM!	#NUM!
Ethiopia	2016	2011	5	0.9	1	0.0210721	1.11111
Gambia	2020	2013	7	1.7	0.3	-0.2478	0.0529412
Ghana	2022	2014	8	2.3	0.4	-0.21865	0.0695652
Guinea	2018	2012	6	1.7	3.3	0.110549	6.40588
Guinea-Bissau	2019	2014	5	0	0	#DIV/0!	#DIV/0!
Kenya	2022	2014	8	2.7	0.6	-0.18801	0.133333
Lesotho	2024	2014	10	3.3	2.5	-0.0277632	1.89394
Liberia	2020	2013	7	1.4	1.7	0.0277366	2.06429
Madagascar	2021	2009	12	4.1	1	-0.117582	0.243902
Malawi	2016	2010	6	5.1	2	-0.156016	0.784314
Mali	2018	2013	5	1.4	1.2	-0.0308301	1.02857
Mauritania	2015	2011	4	0	0	#DIV/0!	#DIV/0!
Mozambique	2023	2011	12	4.5	1.4	-0.0973004	0.435556
Nigeria	2018	2013	5	5.9	0.8	-0.399619	0.108475
Democratic Republic of the Congo	2018	2010	8	0	0	#DIV/0!	#DIV/0!
Congo	2015	2012	3	1.5	0	#NUM!	#NUM!
Rwanda	2020	2013	7	3.6	2	-0.0839695	1.11111
Sao Tome & Principe	2019	2014	5	0	0	#DIV/0!	#DIV/0!
Senegal	2023	2011	12	0.3	0.2	-0.0337888	0.133333
Sierra Leone	2019	2013	6	5.2	2.1	-0.15112	0.848077
Eswatini	2022	2010	12	0	0	#DIV/0!	#DIV/0!
Togo	2017	2010	7	0	0	#DIV/0!	#DIV/0!
Uganda	2019	2011	8	1.8	1.3	-0.0406778	0.938889
Zambia	2018	2013	5	3.3	2.6	-0.0476822	2.04848
Zimbabwe	2015	2011	4	2.4	2.4	0	2.4

## Sheet: T-2 CWS
Country name	Current survey period	Baseline survey period	Difference between two surveys	CWS	CWS2	ARR	Projected Prevalence
Bangladesh	2022	2011	11	7.7	4.1	-0.0572939	2.18312
India	2021	2015	6	7.1	5.5	-0.0425578	4.26056
Nepal	2022	2011	11	5	3.5	-0.032425	2.45
Timor-Leste	2016	2010	6	8	8.7	0.0139802	9.46125
Egypt	2014	2008	6	0.9	1	0.0175601	1.11111
Jordan	2023	2012	11	0.2	0.1	-0.0630134	0.05
Pakistan	2017	2012	5	4.6	2.9	-0.0922691	1.82826
Palestine	2020	2010	10	0.3	0.1	-0.109861	0.0333333
Sudan	2014	2010	4	6.3	6.7	0.0153895	7.1254
Tunisia	2023	2011	12	0.2	0.2	0	0.2
Yemen	2023	2013	10	7	8.9	0.0240141	11.3157
Haiti	2017	2012	5	1.9	1.4	-0.0610763	1.03158
Honduras	2019	2012	7	1.2	0.5	-0.125067	0.208333
Kyrgyzstan	2018	2014	4	0.2	0	#NUM!	#NUM!
Tajikistan	2017	2012	5	1.9	1.2	-0.0919065	0.757895
Laos	2017	2012	5	2.8	3.2	0.0267063	3.65714
Benin	2018	2012	6	4.2	2.6	-0.0799288	1.60952
Burkina Faso	2021	2014	7	5.3	3	-0.0812992	1.69811
Burundi	2016	2010	6	4.5	4.6	0.00366315	4.70222
Cameroon	2022	2011	11	2.7	1.6	-0.047568	0.948148
Chad	2019	2010	9	6.3	7.7	0.0222967	9.41111
Comoros	2022	2012	10	2.6	0.8	-0.117865	0.246154
Cote d'Ivoire	2021	2012	9	2.7	2.2	-0.0227549	1.79259
Ethiopia	2016	2011	5	5.4	4.6	-0.0320685	3.91852
Gambia	2020	2013	7	3.5	1.8	-0.0949966	0.925714
Ghana	2022	2014	8	2.3	2.3	0	2.3
Guinea	2018	2012	6	3.4	2.6	-0.0447107	1.98824
Guinea-Bissau	2019	2014	5	2.1	1.8	-0.0308301	1.54286
Kenya	2022	2014	8	2.8	2.3	-0.0245888	1.88929
Lesotho	2024	2014	10	1.7	1.7	0	1.7
Liberia	2020	2013	7	2.5	2.4	-0.00583171	2.304
Madagascar	2021	2009	12	7	3.7	-0.0531314	1.95571
Malawi	2016	2010	6	2.2	1.7	-0.0429715	1.31364
Mali	2018	2013	5	4.7	3.6	-0.0533257	2.75745
Mauritania	2015	2011	4	4.1	4.3	0.011907	4.50976
Mozambique	2023	2011	12	2.2	2	-0.00794251	1.81818
Nigeria	2018	2013	5	4.9	3.9	-0.0456517	3.10408
Democratic Republic of the Congo	2018	2010	8	2.7	2.8	0.00454596	2.9037
Congo	2015	2012	3	1.9	2	0.0170978	2.10526
Rwanda	2020	2013	7	2	1.1	-0.0854053	0.605
Sao Tome & Principe	2019	2014	5	1.2	0.7	-0.107799	0.408333
Senegal	2023	2011	12	3.1	3.4	0.00769778	3.72903
Sierra Leone	2019	2013	6	2.9	2.8	-0.00584855	2.70345
Eswatini	2022	2010	12	0.3	0.4	0.0239735	0.533333
Togo	2017	2010	7	3	2	-0.0579236	1.33333
Uganda	2019	2011	8	2.6	1.5	-0.0687558	0.865385
Zambia	2018	2013	5	2.1	1.6	-0.0543867	1.21905
Zimbabwe	2015	2011	4	1.4	1.3	-0.018527	1.20714
