# Supplementary material for: Tracking the Trends and Projection of Pediatric Malnutrition Towards Global Nutrition Targets by 2030—A Secondary Data Analysis of Low Middle-Income Countries
Source: Nutrients. 2026 Apr 4;18(7):1160. doi: 10.3390/nu18071160 (PMC13075002; doi:10.3390/nu18071160)
Supplement: Supplementary file 1 [file nutrients-18-01160-s001.zip › nutrients-4206879 - File S2.xlsx]

## Sheet: T-1 Stunting
Country name	Survey period	Sample size	Stunting	Percentage	Z-value	Standard Error	Confidence interval lower	Confidence interval upper
Global	Baseline	519799	37.3	0.373	1.96	0.610737	36.103	38.497
	Current	512117	32.9	0.329	1.96	0.573585	31.7758	34.0242
SEARO region	Baseline	242548	40	0.4	1.96	0.632455	38.7604	41.2396
	Current	133249	36.8	0.368	1.96	0.606629	35.611	37.989
Bangladesh	Baseline	7647	41.5	0.415	1.96	0.644187	40.2374	42.7626
	Current	4087	24.5	0.245	1.96	0.49496	23.5299	25.4701
India	Baseline	225002	39.4	0.394	1.96	0.627694	38.1697	40.6303
	Current	198802	36.9	0.369	1.96	0.607453	35.7094	38.0906
Nepal	Baseline	2335	43	0.43	1.96	0.655683	41.7149	44.2851
	Current	2586	28.4	0.284	1.96	0.532887	27.3555	29.4445
Timor-Leste	Baseline	7544	57.9	0.579	1.96	0.760891	56.4087	59.3913
	Current	5557	47.4	0.474	1.96	0.688447	46.0506	48.7494
EMRO region	Baseline	54434	30.3	0.303	1.96	0.550453	29.2211	31.3789
	Current	57822	32.2	0.322	1.96	0.567449	31.0878	33.3122
Egypt	Baseline	9477	29.4	0.294	1.96	0.542209	28.3373	30.4627
	Current	13682	21	0.21	1.96	0.458254	20.1018	21.8982
Jordan	Baseline	6266	8.8	0.088	1.96	0.296646	8.21857	9.38143
	Current	4927	9.3	0.093	1.96	0.304956	8.70229	9.89771
Pakistan	Baseline	3071	45.1	0.451	1.96	0.671516	43.7838	46.4162
	Current	4098	38.6	0.386	1.96	0.62126	37.3823	39.8177
Palestine	Baseline	7832	11	0.11	1.96	0.33166	10.3499	11.6501
	Current	4646	8.7	0.087	1.96	0.294955	8.12189	9.27811
Sudan	Baseline	11601	35.8	0.358	1.96	0.598322	34.6273	36.9727
	Current	10800	39.8	0.398	1.96	0.630861	38.5635	41.0365
Tunisia	Baseline	2563	10.5	0.105	1.96	0.32403	9.8649	11.1351
	Current	1925	12.6	0.126	1.96	0.354953	11.9043	13.2957
Yemen	Baseline	13624	46.8	0.468	1.96	0.684094	45.4592	48.1408
	Current	17744	48.9	0.489	1.96	0.699276	47.5294	50.2706
AMRO Region	Baseline	13957	26	0.26	1.96	0.509897	25.0006	26.9994
	Current	14049	21	0.21	1.96	0.458254	20.1018	21.8982
Haiti	Baseline	3984	23.6	0.236	1.96	0.485784	22.6479	24.5521
	Current	5583	22.9	0.229	1.96	0.47853	21.9621	23.8379
Honduras	Baseline	9973	26.9	0.269	1.96	0.518645	25.8835	27.9165
	Current	8466	19.7	0.197	1.96	0.443842	18.8301	20.5699
EURO region	Baseline	8950	19.7	0.197	1.96	0.443842	18.8301	20.5699
	Current	9389	16.3	0.163	1.96	0.403729	15.5087	17.0913
Kyrgyzstan	Baseline	4427	13.1	0.131	1.96	0.361934	12.3906	13.8094
	Current	3545	10.8	0.108	1.96	0.328629	10.1559	11.4441
Tajikistan	Baseline	4523	26.2	0.262	1.96	0.511845	25.1968	27.2032
	Current	5844	19.6	0.196	1.96	0.442711	18.7323	20.4677
WPRO region	Baseline	10549	47.2	0.472	1.96	0.687007	45.8535	48.5465
	Current	8958	34.6	0.346	1.96	0.588206	33.4471	35.7529
Laos	Baseline	10549	47.2	0.472	1.96	0.687007	45.8535	48.5465
	Current	8958	34.6	0.346	1.96	0.588206	33.4471	35.7529
AFRO region	Baseline	182134	37.2	0.372	1.96	0.609917	36.0046	38.3954
	Current	203565	30.8	0.308	1.96	0.554977	29.7122	31.8878
Benin	Baseline	7636	44.6	0.446	1.96	0.667813	43.2911	45.9089
	Current	11631	52.7	0.527	1.96	0.725931	51.2772	54.1228
Burkina Faso	Baseline	6532	35.2	0.352	1.96	0.59328	34.0372	36.3628
	Current	5712	22.4	0.224	1.96	0.473277	21.4724	23.3276
Burundi	Baseline	3449	55.6	0.556	1.96	0.745594	54.1386	57.0614
	Current	6039	55.2	0.552	1.96	0.742933	53.7439	56.6561
Cameroon	Baseline	5033	32.7	0.327	1.96	0.571821	31.5792	33.8208
	Current	4445	39.2	0.392	1.96	0.626071	37.9729	40.4271
Chad	Baseline	12280	40.1	0.401	1.96	0.633235	38.8589	41.3411
	Current	7188	31.8	0.318	1.96	0.563902	30.6948	32.9052
Comoros	Baseline	2387	28.7	0.287	1.96	0.535692	27.65	29.75
	Current	4464	16.9	0.169	1.96	0.411088	16.0943	17.7057
Côte d'Ivoire	Baseline	3200	31	0.31	1.96	0.556749	29.9088	32.0912
	Current	5056	21	0.21	1.96	0.458248	20.1018	21.8982
Ethiopia	Baseline	9611	43.1	0.431	1.96	0.656491	41.8133	44.3867
	Current	8768	37.5	0.375	1.96	0.612359	36.2998	38.7002
Gambia	Baseline	3098	27.1	0.271	1.96	0.520554	26.0797	28.1203
	Current	3805	19.4	0.194	1.96	0.440443	18.5367	20.2633
Ghana	Baseline	2379	28.4	0.284	1.96	0.532885	27.3555	29.4445
	Current	4395	19.8	0.198	1.96	0.444962	18.9279	20.6721
Guinea	Baseline	3085	32.2	0.322	1.96	0.567421	31.0879	33.3121
	Current	3371	31.9	0.319	1.96	0.564774	30.793	33.007
Guinea-Bissau	Baseline	7573	26.7	0.267	1.96	0.516711	25.6872	27.7128
	Current	7484	26.9	0.269	1.96	0.518643	25.8835	27.9165
Kenya	Baseline	5096	34.8	0.348	1.96	0.589895	33.6438	35.9562
	Current	17283	19.3	0.193	1.96	0.439315	18.4389	20.1611
Lesotho	Baseline	1623	40.4	0.404	1.96	0.635531	39.1544	41.6456
	Current	1089	38.3	0.383	1.96	0.618761	37.0872	39.5128
Liberia	Baseline	31717	32	0.32	1.96	0.565683	30.8913	33.1087
	Current	2440	33	0.33	1.96	0.574417	31.8741	34.1259
Madagascar	Baseline	4861	48.9	0.489	1.96	0.69925	47.5295	50.2705
	Current	5756	39.6	0.396	1.96	0.629264	38.3666	40.8334
Malawi	Baseline	4856	47.1	0.471	1.96	0.686261	45.7549	48.4451
	Current	5110	36.2	0.362	1.96	0.601643	35.0208	37.3792
Mali	Baseline	4306	38.7	0.387	1.96	0.622065	37.4808	39.9192
	Current	8223	27.8	0.278	1.96	0.527248	26.7666	28.8334
Mauritania	Baseline	9278	27	0.27	1.96	0.519608	25.9816	28.0184
	Current	10655	25.8	0.258	1.96	0.507931	24.8045	26.7955
Mozambique	Baseline	9313	40.3	0.403	1.96	0.634809	39.0558	41.5442
	Current	37230	33.9	0.339	1.96	0.582234	32.7588	35.0412
Nigeria	Baseline	19010	43.2	0.432	1.96	0.65726	41.9118	44.4882
Democratic Republic of the Congo	Current	11314	37.2	0.372	1.96	0.609908	36.0046	38.3954
	Baseline	11093	41.1	0.411	1.96	0.641081	39.8435	42.3565
	Current	21456	43.2	0.432	1.96	0.65726	41.9118	44.4882
Congo	Baseline	4475	28	0.28	1.96	0.529134	26.9629	29.0371
	Current	4895	25.6	0.256	1.96	0.505951	24.6083	26.5917
Rwanda	Baseline	4075	44.5	0.445	1.96	0.667047	43.1926	45.8074
	Current	3805	34.7	0.347	1.96	0.58904	33.5455	35.8545
Sao Tome and Principe	Baseline	2030	17	0.17	1.96	0.412293	16.1919	17.8081
	Current	1832	13.1	0.131	1.96	0.361926	12.3906	13.8094
Senegal	Baseline	5882	21.5	0.215	1.96	0.463672	20.5912	22.4088
	Current	4466	20.5	0.205	1.96	0.452759	19.6126	21.3874
Sierra Leone	Baseline	2024	35.2	0.352	1.96	0.593244	34.0372	36.3628
	Current	4100	31.4	0.314	1.96	0.560336	30.3017	32.4983
Eswatini	Baseline	2647	30.2	0.302	1.96	0.549514	29.123	31.277
	Current	2165	20.1	0.201	1.96	0.448309	19.2213	20.9787
Togo	Baseline	4625	33.6	0.336	1.96	0.579634	32.4639	34.7361
	Current	4900	24.6	0.246	1.96	0.495971	23.6279	25.5721
Uganda	Baseline	2070	33.5	0.335	1.96	0.578745	32.3657	34.6343
	Current	4390	29.5	0.295	1.96	0.543121	28.4355	30.5645
Zambia	Baseline	11407	40.5	0.405	1.96	0.636385	39.2527	41.7473
	Current	8681	35.5	0.355	1.96	0.595807	34.3322	36.6678
Zimbabwe	Baseline	4299	32.7	0.327	1.96	0.571817	31.5792	33.8208
	Current	4914	26.5	0.265	1.96	0.514768	25.4911	27.5089

## Sheet: T-1 Wasting
Country name	Survey period	Sample size	Wasting	Percentage	Z-value	Standard Error	Confidence interval lower	Confidence interval upper
Global	Baseline	519799	15.5	0.155	1.96	0.3937	14.7283	16.2717
	Current	512117	13.5	0.135	1.96	0.367423	12.7799	14.2201
SEARO region	Baseline	242548	21.6	0.216	1.96	0.464758	20.6891	22.5109
	Current	133249	19.9	0.199	1.96	0.446094	19.0257	20.7743
Bangladesh	Baseline	7647	17.1	0.171	1.96	0.413517	16.2895	17.9105
	Current	4087	13.2	0.132	1.96	0.363312	12.4879	13.9121
India	Baseline	225002	21.8	0.218	1.96	0.466904	20.8849	22.7151
	Current	198802	20	0.2	1.96	0.447213	19.1235	20.8765
Nepal	Baseline	2335	12.2	0.122	1.96	0.349276	11.5154	12.8846
	Current	2586	9	0.09	1.96	0.299995	8.41201	9.58799
Timor-Leste	Baseline	7544	20.9	0.209	1.96	0.457159	20.004	21.796
	Current	5557	25.5	0.255	1.96	0.504964	24.5103	26.4897
EMRO region	Baseline	54434	11.1	0.111	1.96	0.333166	10.447	11.753
	Current	57822	12.6	0.126	1.96	0.354964	11.9043	13.2957
Egypt	Baseline	9477	8.4	0.084	1.96	0.289826	7.83194	8.96806
	Current	13682	11.7	0.117	1.96	0.342051	11.0296	12.3704
Jordan	Baseline	6266	2.3	0.023	1.96	0.151657	2.00275	2.59725
	Current	4927	2.4	0.024	1.96	0.154919	2.09636	2.70364
Pakistan	Baseline	3071	10.4	0.104	1.96	0.322485	9.76793	11.0321
	Current	4098	8	0.08	1.96	0.28284	7.44563	8.55437
Palestine	Baseline	7832	3.2	0.032	1.96	0.178885	2.84939	3.55061
	Current	4646	1.4	0.014	1.96	0.118321	1.16809	1.63191
Sudan	Baseline	11601	16.1	0.161	1.96	0.401245	15.3136	16.8864
	Current	10800	15.4	0.154	1.96	0.392426	14.6308	16.1692
Tunisia	Baseline	2563	2.5	0.025	1.96	0.158113	2.1901	2.8099
	Current	1925	3.1	0.031	1.96	0.176067	2.75491	3.44509
Yemen	Baseline	13624	17.6	0.176	1.96	0.419521	16.7777	18.4223
	Current	17744	18.5	0.185	1.96	0.430114	17.657	19.343
AMRO Region	Baseline	13957	4.4	0.044	1.96	0.209761	3.98887	4.81113
	Current	14049	3.3	0.033	1.96	0.181659	2.94395	3.65605
Haiti	Baseline	3984	6.8	0.068	1.96	0.260766	6.2889	7.3111
	Current	5583	5.6	0.056	1.96	0.236642	5.13618	6.06382
Honduras	Baseline	9973	3.5	0.035	1.96	0.187083	3.13332	3.86668
	Current	8466	1.8	0.018	1.96	0.134164	1.53704	2.06296
EURO region	Baseline	8950	7.1	0.071	1.96	0.266457	6.57774	7.62226
	Current	9389	5.8	0.058	1.96	0.240831	5.32797	6.27203
Kyrgyzstan	Baseline	4427	2.2	0.022	1.96	0.148324	1.90929	2.49071
	Current	3545	2	0.02	1.96	0.141421	1.72281	2.27719
Tajikistan	Baseline	4523	12	0.12	1.96	0.346406	11.321	12.679
	Current	5844	8.2	0.082	1.96	0.286354	7.63875	8.76125
WPRO region	Baseline	10549	6.2	0.062	1.96	0.248997	5.71197	6.68803
	Current	8958	10.2	0.102	1.96	0.319373	9.57403	10.826
Laos	Baseline	10549	6.2	0.062	1.96	0.248997	5.71197	6.68803
	Current	8958	10.2	0.102	1.96	0.319373	9.57403	10.826
AFRO region	Baseline	182134	10.8	0.108	1.96	0.328633	10.1559	11.4441
	Current	203565	8.5	0.085	1.96	0.291548	7.92857	9.07143
Benin	Baseline	7636	17.6	0.176	1.96	0.419519	16.7777	18.4223
	Current	11631	7.2	0.072	1.96	0.268327	6.67408	7.72592
Burkina Faso	Baseline	6532	16.9	0.169	1.96	0.411091	16.0943	17.7057
	Current	5712	11.5	0.115	1.96	0.339113	10.8353	12.1647
Burundi	Baseline	3449	7.7	0.077	1.96	0.277486	7.15613	8.24387
	Current	6039	7.2	0.072	1.96	0.268327	6.67408	7.72592
Cameroon	Baseline	5033	7.2	0.072	1.96	0.268326	6.67408	7.72592
	Current	4445	5.3	0.053	1.96	0.230216	4.84878	5.75122
Chad	Baseline	12280	16.2	0.162	1.96	0.40249	15.4111	16.9889
	Current	7188	20.1	0.201	1.96	0.448324	19.2213	20.9787
Comoros	Baseline	2387	13.4	0.134	1.96	0.36605	12.6825	14.1175
	Current	4464	4.9	0.049	1.96	0.221358	4.46614	5.33386
Côte d'Ivoire	Baseline	3200	9.1	0.091	1.96	0.301658	8.50875	9.69125
	Current	5056	8.2	0.082	1.96	0.286354	7.63875	8.76125
Ethiopia	Baseline	9611	13.4	0.134	1.96	0.366058	12.6825	14.1175
	Current	8768	13.8	0.138	1.96	0.371481	13.0719	14.5281
Gambia	Baseline	3098	13.4	0.134	1.96	0.366052	12.6825	14.1175
	Current	3805	7	0.07	1.96	0.264573	6.48144	7.51856
Ghana	Baseline	2379	11.1	0.111	1.96	0.333159	10.447	11.753
	Current	4395	7.5	0.075	1.96	0.273859	6.96324	8.03676
Guinea	Baseline	3085	11.9	0.119	1.96	0.344957	11.2239	12.5761
	Current	3371	10.5	0.105	1.96	0.324032	9.8649	11.1351
Guinea-Bissau	Baseline	7573	5.8	0.058	1.96	0.240831	5.32797	6.27203
	Current	7484	4.8	0.048	1.96	0.219088	4.37059	5.22941
Kenya	Baseline	5096	6.7	0.067	1.96	0.258842	6.19267	7.20733
	Current	17283	9	0.09	1.96	0.299999	8.412	9.588
Lesotho	Baseline	1623	6.1	0.061	1.96	0.246977	5.61592	6.58408
	Current	1089	3.6	0.036	1.96	0.189734	3.22812	3.97188
Liberia	Baseline	31717	8.8	0.088	1.96	0.296648	8.21857	9.38143
	Current	2440	6.4	0.064	1.96	0.252979	5.90416	6.89584
Madagascar	Baseline	4861	10.9	0.109	1.96	0.330148	10.2529	11.5471
	Current	5756	9.2	0.092	1.96	0.303313	8.60551	9.79449
Malawi	Baseline	4856	6	0.06	1.96	0.244947	5.5199	6.4801
	Current	5110	5	0.05	1.96	0.223606	4.56173	5.43827
Mali	Baseline	4306	14.3	0.143	1.96	0.378147	13.5588	15.0412
	Current	8223	11.4	0.114	1.96	0.337637	10.7382	12.0618
Mauritania	Baseline	9278	13.4	0.134	1.96	0.366057	12.6825	14.1175
	Current	10655	13.8	0.138	1.96	0.371481	13.0719	14.5281
Mozambique	Baseline	9313	7	0.07	1.96	0.264574	6.48143	7.51857
	Current	37230	5.1	0.051	1.96	0.225832	4.65737	5.54263
Nigeria	Baseline	19010	15.8	0.158	1.96	0.39749	15.0209	16.5791
Democratic Republic of the Congo	Current	11314	8.7	0.087	1.96	0.294956	8.12189	9.27811
	Baseline	11093	8.1	0.081	1.96	0.284604	7.54218	8.65782
	Current	21456	7	0.07	1.96	0.264575	6.48143	7.51857
Congo	Baseline	4475	7.3	0.073	1.96	0.270183	6.77044	7.82956
	Current	4895	8.1	0.081	1.96	0.284603	7.54218	8.65782
Rwanda	Baseline	4075	4.7	0.047	1.96	0.216794	4.27508	5.12492
	Current	3805	3.1	0.031	1.96	0.176067	2.75491	3.44509
Sao Tome and Principe	Baseline	2030	4.1	0.041	1.96	0.202483	3.70313	4.49687
	Current	1832	4.1	0.041	1.96	0.202482	3.70313	4.49687
Senegal	Baseline	5882	11.7	0.117	1.96	0.342049	11.0296	12.3704
	Current	4466	12.7	0.127	1.96	0.356366	12.0015	13.3985
Sierra Leone	Baseline	2024	12.5	0.125	1.96	0.353542	11.8071	13.1929
	Current	4100	7.3	0.073	1.96	0.270183	6.77044	7.82956
Eswatini	Baseline	2647	0.8	0.008	1.96	0.0894426	0.624693	0.975307
	Current	2165	1.8	0.018	1.96	0.134164	1.53704	2.06296
Togo	Baseline	4625	5.5	0.055	1.96	0.234519	5.04034	5.95966
	Current	4900	5.8	0.058	1.96	0.24083	5.32797	6.27203
Uganda	Baseline	2070	7.4	0.074	1.96	0.272025	6.86683	7.93317
	Current	4390	5.4	0.054	1.96	0.232378	4.94454	5.85546
Zambia	Baseline	11407	8	0.08	1.96	0.282842	7.44563	8.55437
	Current	8681	6	0.06	1.96	0.244948	5.5199	6.4801
Zimbabwe	Baseline	4299	5.2	0.052	1.96	0.228034	4.75305	5.64695
	Current	4914	5.6	0.056	1.96	0.236642	5.13618	6.06382

## Sheet: T1-Obesity
Country name	Survey period	Sample size	Obesity	Percentage	Z-value	Standard Error	Confidence interval lower	Confidence interval upper
Global	Baseline	519799	3.3	0.033	1.96	0.181659	2.94395	3.65605
	Current	512117	2.9	0.029	1.96	0.170294	2.56622	3.23378
SEARO region	Baseline	242548	2.4	0.024	1.96	0.154919	2.09636	2.70364
	Current	133249	3.6	0.036	1.96	0.189737	3.22812	3.97188
Bangladesh	Baseline	7647	1.6	0.016	1.96	0.126491	1.35208	1.84792
	Current	4087	1.5	0.015	1.96	0.122474	1.25995	1.74005
India	Baseline	225002	2.3	0.023	1.96	0.151658	2.00275	2.59725
	Current	198802	3.7	0.037	1.96	0.192354	3.32299	4.07701
Nepal	Baseline	2335	1.2	0.012	1.96	0.109544	0.985293	1.41471
	Current	2586	1.2	0.012	1.96	0.109544	0.985293	1.41471
Timor-Leste	Baseline	7544	4.3	0.043	1.96	0.207364	3.89357	4.70643
	Current	5557	5	0.05	1.96	0.223606	4.56173	5.43827
EMRO region	Baseline	54434	4.7	0.047	1.96	0.216795	4.27508	5.12492
	Current	57822	4	0.04	1.96	0.2	3.608	4.392
Egypt	Baseline	9477	18.4	0.184	1.96	0.428948	17.5593	19.2407
	Current	13682	12.7	0.127	1.96	0.356369	12.0015	13.3985
Jordan	Baseline	6266	5	0.05	1.96	0.223606	4.56173	5.43827
	Current	4927	9.1	0.091	1.96	0.301659	8.50875	9.69125
Pakistan	Baseline	3071	6.8	0.068	1.96	0.260765	6.2889	7.3111
	Current	4098	3.1	0.031	1.96	0.176068	2.75491	3.44509
Palestine	Baseline	7832	5.4	0.054	1.96	0.232378	4.94454	5.85546
	Current	4646	9.7	0.097	1.96	0.311445	9.08957	10.3104
Sudan	Baseline	11601	0	0	1.96	0	0	0
	Current	10800	0	0	1.96	0	0	0
Tunisia	Baseline	2563	0	0	1.96	0	0	0
	Current	1925	0	0	1.96	0	0	0
Yemen	Baseline	13624	2.1	0.021	1.96	0.144914	1.81597	2.38403
	Current	17744	0	0	1.96	0	0	0
AMRO Region	Baseline	13957	4.6	0.046	1.96	0.214476	4.17963	5.02037
	Current	14049	1.4	0.014	1.96	0.118322	1.16809	1.63191
Haiti	Baseline	3984	3.6	0.036	1.96	0.189736	3.22812	3.97188
	Current	5583	3.5	0.035	1.96	0.187082	3.13332	3.86668
Honduras	Baseline	9973	5	0.05	1.96	0.223606	4.56173	5.43827
	Current	8466	0	0	1.96	0	0	0
EURO region	Baseline	8950	2.7	0.027	1.96	0.164317	2.37794	3.02206
	Current	9389	2.4	0.024	1.96	0.154919	2.09636	2.70364
Kyrgyzstan	Baseline	4427	0	0	1.96	0	0	0
	Current	3545	0	0	1.96	0	0	0
Tajikistan	Baseline	4523	5.3	0.053	1.96	0.230216	4.84878	5.75122
	Current	5844	3.9	0.039	1.96	0.197484	3.51293	4.28707
WPRO region	Baseline	10549	1.9	0.019	1.96	0.13784	1.62983	2.17017
	Current	8958	2.3	0.023	1.96	0.151657	2.00275	2.59725
Laos	Baseline	10549	1.9	0.019	1.96	0.13784	1.62983	2.17017
	Current	8958	2.3	0.023	1.96	0.151657	2.00275	2.59725
AFRO region	Baseline	182134	4.4	0.044	1.96	0.209762	3.98887	4.81113
	Current	203565	2.1	0.021	1.96	0.144914	1.81597	2.38403
Benin	Baseline	7636	17.6	0.176	1.96	0.419519	16.7777	18.4223
	Current	11631	1.9	0.019	1.96	0.13784	1.62983	2.17017
Burkina Faso	Baseline	6532	2.2	0.022	1.96	0.148324	1.90929	2.49071
	Current	5712	1.6	0.016	1.96	0.126491	1.35208	1.84792
Burundi	Baseline	3449	2.9	0.029	1.96	0.170293	2.56623	3.23377
	Current	6039	1.6	0.016	1.96	0.126491	1.35208	1.84792
Cameroon	Baseline	5033	6.5	0.065	1.96	0.254949	6.0003	6.9997
	Current	4445	10.8	0.108	1.96	0.32863	10.1559	11.4441
Chad	Baseline	12280	0	0	1.96	0	0	0
	Current	7188	0	0	1.96	0	0	0
Comoros	Baseline	2387	8.8	0.088	1.96	0.296642	8.21858	9.38142
	Current	4464	0	0	1.96	0	0	0
Côte d'Ivoire	Baseline	3200	3	0.03	1.96	0.173204	2.66052	3.33948
	Current	5056	0	0	1.96	0	0	0
Ethiopia	Baseline	9611	1.8	0.018	1.96	0.134164	1.53704	2.06296
	Current	8768	2.1	0.021	1.96	0.144914	1.81597	2.38403
Gambia	Baseline	3098	2.8	0.028	1.96	0.167331	2.47203	3.12797
	Current	3805	1.8	0.018	1.96	0.134164	1.53704	2.06296
Ghana	Baseline	2379	4.9	0.049	1.96	0.221357	4.46614	5.33386
	Current	4395	1.8	0.018	1.96	0.134164	1.53704	2.06296
Guinea	Baseline	3085	33.6	0.336	1.96	0.579624	32.4639	34.7361
	Current	3371	5.5	0.055	1.96	0.234519	5.04034	5.95966
Guinea-Bissau	Baseline	7573	0	0	1.96	0	0	0
	Current	7484	0	0	1.96	0	0	0
Kenya	Baseline	5096	5.2	0.052	1.96	0.228034	4.75305	5.64695
	Current	17283	2.7	0.027	1.96	0.164317	2.37794	3.02206
Lesotho	Baseline	1623	7.3	0.073	1.96	0.270179	6.77045	7.82955
	Current	1089	6.7	0.067	1.96	0.258836	6.19268	7.20732
Liberia	Baseline	31717	2.6	0.026	1.96	0.161245	2.28396	2.91604
	Current	2440	4.3	0.043	1.96	0.207363	3.89357	4.70643
Madagascar	Baseline	4861	5.2	0.052	1.96	0.228034	4.75305	5.64695
	Current	5756	1.9	0.019	1.96	0.13784	1.62983	2.17017
Malawi	Baseline	4856	8	0.08	1.96	0.28284	7.44563	8.55437
	Current	5110	4.4	0.044	1.96	0.209761	3.98887	4.81113
Mali	Baseline	4306	2.2	0.022	1.96	0.148324	1.90929	2.49071
	Current	8223	2.2	0.022	1.96	0.148324	1.90929	2.49071
Mauritania	Baseline	9278	0	0	1.96	0	0	0
	Current	10655	0	0	1.96	0	0	0
Mozambique	Baseline	9313	7.8	0.078	1.96	0.279284	7.2526	8.3474
	Current	37230	3.6	0.036	1.96	0.189737	3.22812	3.97188
Nigeria	Baseline	19010	9.1	0.091	1.96	0.301661	8.50874	9.69126
	Current	11314	2	0.02	1.96	0.141421	1.72281	2.27719
Democratic Republic of the Congo	Baseline	11093	0	0	1.96	0	0	0
	Current	21456	0	0	1.96	0	0	0
Congo	Baseline	4475	3.4	0.034	1.96	0.18439	3.0386	3.7614
	Current	4895	0	0	1.96	0	0	0
Rwanda	Baseline	4075	6.9	0.069	1.96	0.262676	6.38515	7.41485
	Current	3805	5.7	0.057	1.96	0.238745	5.23206	6.16794
Sao Tome and Principe	Baseline	2030	0	0	1.96	0	0	0
	Current	1832	0	0	1.96	0	0	0
Senegal	Baseline	5882	1.4	0.014	1.96	0.118321	1.16809	1.63191
	Current	4466	1	0.01	1.96	0.0999999	0.804	1.196
Sierra Leone	Baseline	2024	9.4	0.094	1.96	0.306587	8.79909	10.0009
	Current	4100	4.7	0.047	1.96	0.216794	4.27508	5.12492
Eswatini	Baseline	2647	0	0	1.96	0	0	0
	Current	2165	0	0	1.96	0	0	0
Togo	Baseline	4625	0	0	1.96	0	0	0
	Current	4900	0	0	1.96	0	0	0
Uganda	Baseline	2070	4.1	0.041	1.96	0.202483	3.70313	4.49687
	Current	4390	4	0.04	1.96	0.199999	3.608	4.392
Zambia	Baseline	11407	5.8	0.058	1.96	0.240831	5.32797	6.27203
	Current	8681	5.2	0.052	1.96	0.228034	4.75305	5.64695
Zimbabwe	Baseline	4299	5.6	0.056	1.96	0.236642	5.13618	6.06382
	Current	4914	6.3	0.063	1.96	0.250996	5.80805	6.79195

## Sheet: T2-Normal
Country name	Survey period	Sample size	Normal	Percentage	Z-value	Standard Error	Confidence interval lower	Confidence interval upper
Global	Baseline	519799	50.9	0.509	1.96	0.713442	49.5017	52.2983
	Current	512117	56	0.56	1.96	0.748331	54.5333	57.4667
SEARO region	Baseline	242548	44.7	0.447	1.96	0.66858	43.3896	46.0104
	Current	133249	47.5	0.475	1.96	0.689201	46.1492	48.8508
Bangladesh	Baseline	7647	48.1	0.481	1.96	0.69352	46.7407	49.4593
	Current	4087	65.3	0.653	1.96	0.80802	63.7163	66.8837
India	Baseline	225002	45.1	0.451	1.96	0.671565	43.7837	46.4163
	Current	198802	47.3	0.473	1.96	0.687749	45.952	48.648
Nepal	Baseline	2335	49.2	0.492	1.96	0.701353	47.8253	50.5747
	Current	2586	65	0.65	1.96	0.806124	63.42	66.58
Timor-Leste	Baseline	7544	28.3	0.283	1.96	0.531967	27.2573	29.3427
	Current	5557	34.5	0.345	1.96	0.587349	33.3488	35.6512
EMRO region	Baseline	54434	60.1	0.601	1.96	0.775238	58.5805	61.6195
	Current	57822	57.5	0.575	1.96	0.758284	56.0138	58.9862
Egypt	Baseline	9477	54.9	0.549	1.96	0.740924	53.4478	56.3522
	Current	13682	61.9	0.619	1.96	0.786748	60.358	63.442
Jordan	Baseline	6266	85	0.85	1.96	0.921892	83.1931	86.8069
	Current	4927	81.6	0.816	1.96	0.903252	79.8296	83.3704
Pakistan	Baseline	3071	47.4	0.474	1.96	0.688423	46.0507	48.7493
	Current	4098	55.1	0.551	1.96	0.742244	53.6452	56.5548
Palestine	Baseline	7832	82.2	0.822	1.96	0.906595	80.4231	83.9769
	Current	4646	81.8	0.818	1.96	0.904354	80.0275	83.5725
Sudan	Baseline	11601	54.4	0.544	1.96	0.737546	52.9544	55.8456
	Current	10800	51.5	0.515	1.96	0.717618	50.0935	52.9065
Tunisia	Baseline	2563	87.2	0.872	1.96	0.933651	85.37	89.03
	Current	1925	84.5	0.845	1.96	0.919037	82.6987	86.3013
Yemen	Baseline	13624	41.7	0.417	1.96	0.645745	40.4343	42.9657
	Current	17744	41.6	0.416	1.96	0.644973	40.3359	42.8641
AMRO Region	Baseline	13957	67.3	0.673	1.96	0.820346	65.6921	68.9079
	Current	14049	75.6	0.756	1.96	0.869459	73.8959	77.3041
Haiti	Baseline	3984	69.2	0.692	1.96	0.831793	67.5697	70.8303
	Current	5583	70.6	0.706	1.96	0.840185	68.9532	72.2468
Honduras	Baseline	9973	66.5	0.665	1.96	0.815448	64.9017	68.0983
	Current	8466	78.9	0.789	1.96	0.888215	77.1591	80.6409
EURO region	Baseline	8950	73	0.73	1.96	0.854366	71.3254	74.6746
	Current	9389	77.3	0.773	1.96	0.879168	75.5768	79.0232
Kyrgyzstan	Baseline	4427	84.8	0.848	1.96	0.920781	82.9953	86.6047
	Current	3545	87.2	0.872	1.96	0.933695	85.37	89.03
Tajikistan	Baseline	4523	61.4	0.614	1.96	0.783528	59.8643	62.9357
	Current	5844	71.3	0.713	1.96	0.844342	69.6451	72.9549
WPRO region	Baseline	10549	48.7	0.487	1.96	0.697838	47.3322	50.0678
	Current	8958	57.3	0.573	1.96	0.756943	55.8164	58.7836
Laos	Baseline	10549	48.7	0.487	1.96	0.697838	47.3322	50.0678
	Current	8958	57.3	0.573	1.96	0.756943	55.8164	58.7836
AFRO region	Baseline	182134	53.8	0.538	1.96	0.733484	52.3624	55.2376
	Current	203565	62.3	0.623	1.96	0.789302	60.753	63.847
Benin	Baseline	7636	37.3	0.373	1.96	0.610722	36.103	38.497
	Current	11631	61.5	0.615	1.96	0.784199	59.963	63.037
Burkina Faso	Baseline	6532	52.2	0.522	1.96	0.722467	50.784	53.616
	Current	5712	68.3	0.683	1.96	0.826389	66.6803	69.9197
Burundi	Baseline	3449	40.2	0.402	1.96	0.633998	38.9574	41.4426
	Current	6039	41.4	0.414	1.96	0.643406	40.1389	42.6611
Cameroon	Baseline	5033	58.9	0.589	1.96	0.767418	57.3959	60.4041
	Current	4445	60.4	0.604	1.96	0.777122	58.8768	61.9232
Chad	Baseline	12280	50	0.5	1.96	0.707092	48.6141	51.3859
	Current	7188	55.7	0.557	1.96	0.746295	54.2373	57.1627
Comoros	Baseline	2387	56.3	0.563	1.96	0.750245	54.8295	57.7705
	Current	4464	79	0.79	1.96	0.888741	77.2581	80.7419
Côte d'Ivoire	Baseline	3200	61	0.61	1.96	0.780951	59.4693	62.5307
	Current	5056	73	0.73	1.96	0.854339	71.3255	74.6745
Ethiopia	Baseline	9611	48	0.48	1.96	0.692803	46.6421	49.3579
	Current	8768	52.2	0.522	1.96	0.722474	50.784	53.616
Gambia	Baseline	3098	31.8	0.318	1.96	0.563886	30.6948	32.9052
	Current	3805	73.8	0.738	1.96	0.858986	72.1164	75.4836
Ghana	Baseline	2379	60.2	0.602	1.96	0.775788	58.6795	61.7205
	Current	4395	73.4	0.734	1.96	0.856666	71.7209	75.0791
Guinea	Baseline	3085	57.4	0.574	1.96	0.757557	55.9152	58.8848
	Current	3371	58	0.58	1.96	0.761512	56.5074	59.4926
Guinea-Bissau	Baseline	7573	69.6	0.696	1.96	0.834228	67.9649	71.2351
	Current	7484	70	0.7	1.96	0.836621	68.3602	71.6398
Kenya	Baseline	5096	55.8	0.558	1.96	0.746953	54.336	57.264
	Current	17283	71.8	0.718	1.96	0.847331	70.1392	73.4608
Lesotho	Baseline	1623	51.1	0.511	1.96	0.71473	49.6991	52.5009
	Current	1089	55.6	0.556	1.96	0.745464	54.1389	57.0611
Liberia	Baseline	31717	60.1	0.601	1.96	0.775235	58.5805	61.6195
	Current	2440	60.3	0.603	1.96	0.776435	58.7782	61.8218
Madagascar	Baseline	4861	46.1	0.461	1.96	0.678938	44.7693	47.4307
	Current	5756	54	0.54	1.96	0.734812	52.5598	55.4402
Malawi	Baseline	4856	46.1	0.461	1.96	0.678938	44.7693	47.4307
	Current	5110	58.1	0.581	1.96	0.76219	56.6061	59.5939
Mali	Baseline	4306	50.9	0.509	1.96	0.7134	49.5017	52.2983
	Current	8223	63.3	0.633	1.96	0.795582	61.7407	64.8593
Mauritania	Baseline	9278	63.6	0.636	1.96	0.797469	62.037	65.163
	Current	10655	63.7	0.637	1.96	0.798099	62.1357	65.2643
Mozambique	Baseline	9313	51.5	0.515	1.96	0.717615	50.0935	52.9065
	Current	37230	60.8	0.608	1.96	0.779737	59.2717	62.3283
Nigeria	Baseline	19010	42.7	0.427	1.96	0.653445	41.4192	43.9808
Democratic Republic of the Congo	Current	11314	56.9	0.569	1.96	0.754302	55.4216	58.3784
	Baseline	11093	53.5	0.535	1.96	0.731419	52.0664	54.9336
	Current	21456	52.6	0.526	1.96	0.72525	51.1785	54.0215
Congo	Baseline	4475	64.6	0.646	1.96	0.803683	63.0248	66.1752
	Current	4895	68.3	0.683	1.96	0.82638	66.6803	69.9197
Rwanda	Baseline	4075	49.4	0.494	1.96	0.702809	48.0225	50.7775
	Current	3805	59.5	0.595	1.96	0.771302	57.9882	61.0118
Sao Tome and Principe	Baseline	2030	80.1	0.801	1.96	0.894809	78.3462	81.8538
	Current	1832	83.4	0.834	1.96	0.913028	81.6105	85.1895
Senegal	Baseline	5882	68.8	0.688	1.96	0.829409	67.1744	70.4256
	Current	4466	69.4	0.694	1.96	0.833002	67.7673	71.0327
Sierra Leone	Baseline	2024	51	0.51	1.96	0.714053	49.6005	52.3995
	Current	4100	61.3	0.613	1.96	0.782885	59.7655	62.8345
Eswatini	Baseline	2647	69.4	0.694	1.96	0.832957	67.7674	71.0326
	Current	2165	78.5	0.785	1.96	0.885842	76.7638	80.2362
Togo	Baseline	4625	63.8	0.638	1.96	0.798694	62.2346	65.3654
	Current	4900	71.6	0.716	1.96	0.846106	69.9416	73.2584
Uganda	Baseline	2070	59.5	0.595	1.96	0.771252	57.9883	61.0117
	Current	4390	64	0.64	1.96	0.799942	62.4321	65.5679
Zambia	Baseline	11407	51.2	0.512	1.96	0.715526	49.7976	52.6024
	Current	8681	57.5	0.575	1.96	0.758262	56.0138	58.9862
Zimbabwe	Baseline	4299	60.4	0.604	1.96	0.77712	58.8768	61.9232
	Current	4914	65.3	0.653	1.96	0.80803	63.7163	66.8837

## Sheet: T2-S
Country name	Survey period	Sample size	Stunting	Percentage	Z-value	Standard Error	Confidence interval lower	Confidence interval upper
Global	Baseline	519799	30.3	0.303	1.96	0.550454	29.2211	31.3789
	Current	512117	27.3	0.273	1.96	0.522494	26.2759	28.3241
SEARO region	Baseline	242548	31.4	0.314	1.96	0.560357	30.3017	32.4983
	Current	133249	29	0.29	1.96	0.538516	27.9445	30.0555
Bangladesh	Baseline	7647	33.1	0.331	1.96	0.575314	31.9724	34.2276
	Current	4087	20	0.2	1.96	0.447203	19.1235	20.8765
India	Baseline	225002	30.8	0.308	1.96	0.554977	29.7122	31.8878
	Current	198802	29	0.29	1.96	0.538516	27.9445	30.0555
Nepal	Baseline	2335	37.3	0.373	1.96	0.610688	36.1031	38.4969
	Current	2586	24.7	0.247	1.96	0.496967	23.7259	25.6741
Timor-Leste	Baseline	7544	46.5	0.465	1.96	0.681888	45.1635	47.8365
	Current	5557	35.1	0.351	1.96	0.592434	33.9388	36.2612
EMRO region	Baseline	54434	24.2	0.242	1.96	0.491934	23.2358	25.1642
	Current	57822	25.9	0.259	1.96	0.508919	24.9025	26.8975
Egypt	Baseline	9477	18.3	0.183	1.96	0.427781	17.4615	19.1385
	Current	13682	13.6	0.136	1.96	0.36878	12.8772	14.3228
Jordan	Baseline	6266	7.7	0.077	1.96	0.277487	7.15613	8.24387
	Current	4927	6.9	0.069	1.96	0.262677	6.38515	7.41485
Pakistan	Baseline	3071	35.4	0.354	1.96	0.594945	34.2339	36.5661
	Current	4098	33.8	0.338	1.96	0.581354	32.6605	34.9395
Palestine	Baseline	7832	9.2	0.092	1.96	0.303313	8.60551	9.79449
	Current	4646	7.1	0.071	1.96	0.266456	6.57775	7.62225
Sudan	Baseline	11601	29.5	0.295	1.96	0.543132	28.4355	30.5645
	Current	10800	33.1	0.331	1.96	0.575317	31.9724	34.2276
Tunisia	Baseline	2563	10.3	0.103	1.96	0.32093	9.67098	10.929
	Current	1925	12.4	0.124	1.96	0.352125	11.7098	13.0902
Yemen	Baseline	13624	38.4	0.384	1.96	0.619669	37.1854	39.6146
	Current	17744	39.9	0.399	1.96	0.631657	38.662	41.138
AMRO Region	Baseline	13957	23.7	0.237	1.96	0.486822	22.7458	24.6542
	Current	14049	19.7	0.197	1.96	0.443844	18.8301	20.5699
Haiti	Baseline	3984	20.5	0.205	1.96	0.452758	19.6126	21.3874
	Current	5583	20.3	0.203	1.96	0.450547	19.4169	21.1831
Honduras	Baseline	9973	25	0.25	1.96	0.499994	24.02	25.98
	Current	8466	19.3	0.193	1.96	0.439313	18.4389	20.1611
EURO region	Baseline	8950	17.2	0.172	1.96	0.414725	16.3871	18.0129
	Current	9389	14.5	0.145	1.96	0.380786	13.7537	15.2463
Kyrgyzstan	Baseline	4427	13	0.13	1.96	0.36055	12.2933	13.7067
	Current	3545	10.8	0.108	1.96	0.328629	10.1559	11.4441
Tajikistan	Baseline	4523	21.4	0.214	1.96	0.46259	20.4933	22.3067
	Current	5844	16.7	0.167	1.96	0.40865	15.899	17.501
WPRO region	Baseline	10549	43.2	0.432	1.96	0.657254	41.9118	44.4882
	Current	8958	30.2	0.302	1.96	0.549536	29.1229	31.2771
Laos	Baseline	10549	43.2	0.432	1.96	0.657254	41.9118	44.4882
	Current	8958	30.2	0.302	1.96	0.549536	29.1229	31.2771
AFRO region	Baseline	182134	31	0.31	1.96	0.556776	29.9087	32.0913
	Current	203565	27.1	0.271	1.96	0.520576	26.0797	28.1203
Benin	Baseline	7636	27.6	0.276	1.96	0.525348	26.5703	28.6297
	Current	11631	29.4	0.294	1.96	0.542211	28.3373	30.4627
Burkina Faso	Baseline	6532	28.5	0.285	1.96	0.533842	27.4537	29.5463
	Current	5712	18.6	0.186	1.96	0.43127	17.7547	19.4453
Burundi	Baseline	3449	49.2	0.492	1.96	0.701377	47.8253	50.5747
	Current	6039	49.8	0.498	1.96	0.705662	48.4169	51.1831
Cameroon	Baseline	5033	27.4	0.274	1.96	0.523436	26.3741	28.4259
	Current	4445	23.4	0.234	1.96	0.483723	22.4519	24.3481
Chad	Baseline	12280	33.8	0.338	1.96	0.58137	32.6605	34.9395
	Current	7188	24.2	0.242	1.96	0.491927	23.2358	25.1642
Comoros	Baseline	2387	21.4	0.214	1.96	0.462581	20.4933	22.3067
	Current	4464	16.1	0.161	1.96	0.401241	15.3136	16.8864
Côte d'Ivoire	Baseline	3200	27	0.27	1.96	0.519593	25.9816	28.0184
	Current	5056	18.8	0.188	1.96	0.433582	17.9502	19.6498
Ethiopia	Baseline	9611	38.6	0.386	1.96	0.621277	37.3823	39.8177
	Current	8768	31.9	0.319	1.96	0.564791	30.793	33.007
Gambia	Baseline	3098	21.9	0.219	1.96	0.467958	20.9828	22.8172
	Current	3805	17.6	0.176	1.96	0.419514	16.7778	18.4222
Ghana	Baseline	2379	23.8	0.238	1.96	0.487828	22.8439	24.7561
	Current	4395	17.2	0.172	1.96	0.414721	16.3871	18.0129
Guinea	Baseline	3085	27.1	0.271	1.96	0.520554	26.0797	28.1203
	Current	3371	26.1	0.261	1.96	0.510862	25.0987	27.1013
Guinea-Bissau	Baseline	7573	24.6	0.246	1.96	0.495976	23.6279	25.5721
	Current	7484	25.1	0.251	1.96	0.500991	24.1181	26.0819
Kenya	Baseline	5096	29.3	0.293	1.96	0.541279	28.2391	30.3609
	Current	17283	15.5	0.155	1.96	0.393699	14.7284	16.2716
Lesotho	Baseline	1623	35.5	0.355	1.96	0.595754	34.3323	36.6677
	Current	1089	34.2	0.342	1.96	0.584716	33.054	35.346
Liberia	Baseline	31717	28.2	0.282	1.96	0.531034	27.1592	29.2408
	Current	2440	29	0.29	1.96	0.538484	27.9446	30.0554
Madagascar	Baseline	4861	37.8	0.378	1.96	0.614793	36.595	39.005
	Current	5756	34.9	0.349	1.96	0.590744	33.7421	36.0579
Malawi	Baseline	4856	39.9	0.399	1.96	0.631639	38.662	41.138
	Current	5110	32.4	0.324	1.96	0.569192	31.2844	33.5156
Mali	Baseline	4306	32.6	0.326	1.96	0.570942	31.481	33.719
	Current	8223	23.1	0.231	1.96	0.480618	22.158	24.042
Mauritania	Baseline	9278	22.9	0.229	1.96	0.478534	21.9621	23.8379
	Current	10655	21.5	0.215	1.96	0.463676	20.5912	22.4088
Mozambique	Baseline	9313	33.6	0.336	1.96	0.579645	32.4639	34.7361
	Current	37230	30.5	0.305	1.96	0.552266	29.4176	31.5824
Nigeria	Baseline	19010	32.4	0.324	1.96	0.569205	31.2844	33.5156
Democratic Republic of the Congo	Current	11314	32.5	0.325	1.96	0.57008	31.3826	33.6174
	Baseline	11093	38.3	0.383	1.96	0.618859	37.087	39.513
	Current	21456	40.4	0.404	1.96	0.635604	39.1542	41.6458
Congo	Baseline	4475	24.7	0.247	1.96	0.496977	23.7259	25.6741
	Current	4895	23.6	0.236	1.96	0.485787	22.6479	24.5521
Rwanda	Baseline	4075	38.9	0.389	1.96	0.623669	37.6776	40.1224
	Current	3805	31.6	0.316	1.96	0.562115	30.4983	32.7017
Sao Tome and Principe	Baseline	2030	15.8	0.158	1.96	0.397477	15.0209	16.5791
	Current	1832	12.5	0.125	1.96	0.353541	11.8071	13.1929
Senegal	Baseline	5882	18.1	0.181	1.96	0.425434	17.2661	18.9339
	Current	4466	16.9	0.169	1.96	0.411088	16.0943	17.7057
Sierra Leone	Baseline	2024	27.1	0.271	1.96	0.520542	26.0797	28.1203
	Current	4100	26.7	0.267	1.96	0.516704	25.6873	27.7127
Eswatini	Baseline	2647	29.9	0.299	1.96	0.546778	28.8283	30.9717
	Current	2165	19.8	0.198	1.96	0.444952	18.9279	20.6721
Togo	Baseline	4625	30.7	0.307	1.96	0.554057	29.614	31.786
	Current	4900	22.6	0.226	1.96	0.475384	21.6682	23.5318
Uganda	Baseline	2070	29.1	0.291	1.96	0.539406	28.0428	30.1572
	Current	4390	26.7	0.267	1.96	0.516705	25.6873	27.7127
Zambia	Baseline	11407	35	0.35	1.96	0.591599	33.8405	36.1595
	Current	8681	31.3	0.313	1.96	0.559454	30.2035	32.3965
Zimbabwe	Baseline	4299	28.8	0.288	1.96	0.536638	27.7482	29.8518
	Current	4914	32.9	0.329	1.96	0.573566	31.7758	34.0242

## Sheet: T2-W
Country name	Survey period	Sample size	Wasting	Percentage	Z-value	Standard Error	Confidence interval lower	Confidence interval upper
Global	Baseline	519799	10.4	0.104	1.96	0.32249	9.76792	10.0321
	Current	512117	9.4	0.094	1.96	0.306594	8.79908	15.0009
SEARO region	Baseline	242548	14.4	0.144	1.96	0.379473	13.6562	15.0438
	Current	133249	14.3	0.143	1.96	0.378153	13.5588	10.2412
Bangladesh	Baseline	7647	9.5	0.095	1.96	0.308219	8.89589	9.70411
	Current	4087	9.1	0.091	1.96	0.301659	8.50875	15.2913
India	Baseline	225002	14.7	0.147	1.96	0.383406	13.9485	15.1515
	Current	198802	14.4	0.144	1.96	0.379473	13.6562	7.94377
Nepal	Baseline	2335	7.2	0.072	1.96	0.268324	6.67408	6.12592
	Current	2586	5.6	0.056	1.96	0.236641	5.13618	13.3638
Timor-Leste	Baseline	7544	12.9	0.129	1.96	0.359163	12.196	17.504
	Current	5557	16.8	0.168	1.96	0.409872	15.9967	8.20335
EMRO region	Baseline	54434	7.4	0.074	1.96	0.272029	6.86682	8.63318
	Current	57822	8.1	0.081	1.96	0.284605	7.54217	8.05783
Egypt	Baseline	9477	7.5	0.075	1.96	0.27386	6.96323	11.3368
	Current	13682	10.8	0.108	1.96	0.328632	10.1559	2.74412
Jordan	Baseline	6266	2.1	0.021	1.96	0.144914	1.81597	2.58403
	Current	4927	2.3	0.023	1.96	0.151657	2.00275	6.19725
Pakistan	Baseline	3071	5.9	0.059	1.96	0.242897	5.42392	5.57608
	Current	4098	5.1	0.051	1.96	0.22583	4.65737	3.34263
Palestine	Baseline	7832	2.9	0.029	1.96	0.170294	2.56622	1.73378
	Current	4646	1.4	0.014	1.96	0.118321	1.16809	10.1319
Sudan	Baseline	11601	9.9	0.099	1.96	0.314641	9.2833	9.3167
	Current	10800	8.7	0.087	1.96	0.294956	8.12189	2.87811
Tunisia	Baseline	2563	2.3	0.023	1.96	0.151657	2.00275	3.19725
	Current	1925	2.9	0.029	1.96	0.170293	2.56623	11.0338
Yemen	Baseline	13624	10.7	0.107	1.96	0.327107	10.0589	10.1411
	Current	17744	9.5	0.095	1.96	0.30822	8.89589	3.70411
AMRO Region	Baseline	13957	3.1	0.031	1.96	0.176068	2.75491	2.84509
	Current	14049	2.5	0.025	1.96	0.158114	2.1901	5.2099
Haiti	Baseline	3984	4.9	0.049	1.96	0.221358	4.46614	4.63386
	Current	5583	4.2	0.042	1.96	0.204938	3.79832	2.70168
Honduras	Baseline	9973	2.3	0.023	1.96	0.151657	2.00275	1.59725
	Current	8466	1.3	0.013	1.96	0.114017	1.07653	6.32347
EURO region	Baseline	8950	6.1	0.061	1.96	0.246981	5.61592	5.58408
	Current	9389	5.1	0.051	1.96	0.225831	4.65737	2.44263
Kyrgyzstan	Baseline	4427	2	0.02	1.96	0.141421	1.72281	2.27719
	Current	3545	2	0.02	1.96	0.141421	1.72281	10.2772
Tajikistan	Baseline	4523	10	0.1	1.96	0.316224	9.3802	7.5198
	Current	5844	6.9	0.069	1.96	0.262677	6.38515	3.91485
WPRO region	Baseline	10549	3.4	0.034	1.96	0.184391	3.03859	7.26141
	Current	8958	6.9	0.069	1.96	0.262677	6.38515	3.91485
Laos	Baseline	10549	3.4	0.034	1.96	0.184391	3.03859	7.26141
	Current	8958	6.9	0.069	1.96	0.262677	6.38515	7.71485
AFRO region	Baseline	182134	7.2	0.072	1.96	0.268328	6.67408	6.22592
	Current	203565	5.7	0.057	1.96	0.238747	5.23206	13.7679
Benin	Baseline	7636	13.3	0.133	1.96	0.364688	12.5852	5.31479
	Current	11631	4.6	0.046	1.96	0.214476	4.17963	11.9204
Burkina Faso	Baseline	6532	11.5	0.115	1.96	0.339114	10.8353	9.16466
	Current	5712	8.5	0.085	1.96	0.291545	7.92857	3.87143
Burundi	Baseline	3449	3.3	0.033	1.96	0.181658	2.94395	2.95605
	Current	6039	2.6	0.026	1.96	0.161245	2.28396	4.81604
Cameroon	Baseline	5033	4.5	0.045	1.96	0.212131	4.08422	4.11578
	Current	4445	3.7	0.037	1.96	0.192353	3.32299	10.177
Chad	Baseline	12280	9.8	0.098	1.96	0.313048	9.18643	13.0136
	Current	7188	12.4	0.124	1.96	0.352133	11.7098	11.4902
Comoros	Baseline	2387	10.8	0.108	1.96	0.328626	10.1559	4.64411
	Current	4464	4	0.04	1.96	0.199999	3.608	6.792
Côte d'Ivoire	Baseline	3200	6.4	0.064	1.96	0.25298	5.90416	6.49584
	Current	5056	6	0.06	1.96	0.244948	5.5199	8.5801
Ethiopia	Baseline	9611	8.1	0.081	1.96	0.284604	7.54218	9.75782
	Current	8768	9.2	0.092	1.96	0.303313	8.60551	10.5945
Gambia	Baseline	3098	10	0.1	1.96	0.316223	9.3802	5.9198
	Current	3805	5.3	0.053	1.96	0.230216	4.84878	9.25122
Ghana	Baseline	2379	8.8	0.088	1.96	0.296642	8.21858	5.88142
	Current	4395	5.3	0.053	1.96	0.230216	4.84878	8.95122
Guinea	Baseline	3085	8.5	0.085	1.96	0.291544	7.92857	8.47143
	Current	3371	7.9	0.079	1.96	0.281066	7.34911	4.25089
Guinea-Bissau	Baseline	7573	3.7	0.037	1.96	0.192353	3.32299	3.47701
	Current	7484	3.1	0.031	1.96	0.176068	2.75491	7.24509
Kenya	Baseline	5096	6.9	0.069	1.96	0.262677	6.38515	7.31485
	Current	17283	6.8	0.068	1.96	0.260768	6.2889	4.9111
Lesotho	Baseline	1623	4.4	0.044	1.96	0.209759	3.98887	2.31113
	Current	1089	1.9	0.019	1.96	0.137839	1.62984	6.57016
Liberia	Baseline	31717	6.3	0.063	1.96	0.250998	5.80804	4.59196
	Current	2440	4.1	0.041	1.96	0.202483	3.70313	4.29687
Madagascar	Baseline	4861	3.9	0.039	1.96	0.197483	3.51293	5.78707
	Current	5756	5.4	0.054	1.96	0.232378	4.94454	4.35546
Malawi	Baseline	4856	3.9	0.039	1.96	0.197483	3.51293	3.68707
	Current	5110	3.3	0.033	1.96	0.181658	2.94395	9.95605
Mali	Baseline	4306	9.6	0.096	1.96	0.309835	8.99272	8.40728
	Current	8223	7.8	0.078	1.96	0.279283	7.2526	9.8474
Mauritania	Baseline	9278	9.3	0.093	1.96	0.304957	8.70228	11.0977
	Current	10655	10.5	0.105	1.96	0.324035	9.86489	5.53511
Mozambique	Baseline	9313	4.9	0.049	1.96	0.221359	4.46614	3.53386
	Current	37230	3.1	0.031	1.96	0.176068	2.75491	11.3451
Nigeria	Baseline	19010	11	0.11	1.96	0.331662	10.3499	5.45006
Democratic Republic of the Congo	Current	11314	4.8	0.048	1.96	0.219089	4.37059	5.82941
	Baseline	11093	5.4	0.054	1.96	0.232378	4.94454	4.75546
	Current	21456	4.3	0.043	1.96	0.207364	3.89357	5.80643
Congo	Baseline	4475	5.4	0.054	1.96	0.232378	4.94454	6.55546
	Current	4895	6.1	0.061	1.96	0.24698	5.61592	3.18408
Rwanda	Baseline	4075	2.7	0.027	1.96	0.164316	2.37794	2.32206
	Current	3805	2	0.02	1.96	0.141421	1.72281	3.17719
Sao Tome and Principe	Baseline	2030	2.9	0.029	1.96	0.170293	2.56623	3.83377
	Current	1832	3.5	0.035	1.96	0.187081	3.13332	8.96668
Senegal	Baseline	5882	8.6	0.086	1.96	0.293255	8.02522	9.87478
	Current	4466	9.3	0.093	1.96	0.304956	8.70229	10.1977
Sierra Leone	Baseline	2024	9.6	0.096	1.96	0.309831	8.99273	5.30727
	Current	4100	4.7	0.047	1.96	0.216794	4.27508	0.924915
Eswatini	Baseline	2647	0.5	0.005	1.96	0.0707106	0.361407	1.53859
	Current	2165	1.4	0.014	1.96	0.118321	1.16809	2.83191
Togo	Baseline	4625	2.6	0.026	1.96	0.161245	2.28396	4.11604
	Current	4900	3.8	0.038	1.96	0.194935	3.41793	5.18207
Uganda	Baseline	2070	4.8	0.048	1.96	0.219086	4.37059	4.32941
	Current	4390	3.9	0.039	1.96	0.197483	3.51293	6.18707
Zambia	Baseline	11407	5.8	0.058	1.96	0.240831	5.32797	4.87203
	Current	8681	4.4	0.044	1.96	0.209761	3.98887	4.21113
Zimbabwe	Baseline	4299	3.8	0.038	1.96	0.194935	3.41793	4.68207
	Current	4914	4.3	0.043	1.96	0.207364	3.89357	0.406432

## Sheet: T2-O
Country name	Survey period	Sample size	Obesity	Percetage	Z-value	Standard Error	Confidence interval lower	Confidence interval upper
Global	Baseline	519799	1.4	0.014	1.96	0.118322	1.16809	1.63191
	Current	512117	1.4	0.014	1.96	0.118322	1.16809	1.63191
SEARO region	Baseline	242548	0.9	0.009	1.96	0.0948683	0.714058	1.08594
	Current	133249	1.3	0.013	1.96	0.114018	1.07653	1.52347
Bangladesh	Baseline	7647	0.9	0.009	1.96	0.0948683	0.714058	1.08594
	Current	4087	1.1	0.011	1.96	0.104881	0.894434	1.30557
India	Baseline	225002	0.9	0.009	1.96	0.0948683	0.714058	1.08594
	Current	198802	1.3	0.013	1.96	0.114018	1.07653	1.52347
Nepal	Baseline	2335	0.6	0.006	1.96	0.0774596	0.448179	0.751821
	Current	2586	1	0.01	1.96	0.0999998	0.804	1.196
Timor-Leste	Baseline	7544	0.9	0.009	1.96	0.0948683	0.714058	1.08594
	Current	5557	1.4	0.014	1.96	0.118321	1.16809	1.63191
EMRO region	Baseline	54434	2.2	0.022	1.96	0.148324	1.90929	2.49071
	Current	57822	2.2	0.022	1.96	0.148324	1.90929	2.49071
Egypt	Baseline	9477	8.1	0.081	1.96	0.284604	7.54218	8.65782
	Current	13682	6.3	0.063	1.96	0.250997	5.80805	6.79195
Jordan	Baseline	6266	4.1	0.041	1.96	0.202484	3.70313	4.49687
	Current	4927	6.9	0.069	1.96	0.262677	6.38515	7.41485
Pakistan	Baseline	3071	1.7	0.017	1.96	0.130384	1.44445	1.95555
	Current	4098	1.3	0.013	1.96	0.114017	1.07653	1.52347
Palestine	Baseline	7832	3.9	0.039	1.96	0.197484	3.51293	4.28707
	Current	4646	8.1	0.081	1.96	0.284603	7.54218	8.65782
Sudan	Baseline	11601		0	1.96	0	0	0
	Current	10800		0	1.96	0	0	0
Tunisia	Baseline	2563		0	1.96	0	0	0
	Current	1925		0	1.96	0	0	0
Yemen	Baseline	13624	0.7	0.007	1.96	0.083666	0.536015	0.863985
	Current	17744	0	0	1.96	0	0	0
AMRO Region	Baseline	13957	3.7	0.037	1.96	0.192354	3.32299	4.07701
	Current	14049	0.9	0.009	1.96	0.0948683	0.714058	1.08594
Haiti	Baseline	3984	2.3	0.023	1.96	0.151657	2.00275	2.59725
	Current	5583	2.3	0.023	1.96	0.151657	2.00275	2.59725
Honduras	Baseline	9973	4.2	0.042	1.96	0.204939	3.79832	4.60168
	Current	8466	0	0	1.96	0	0	0
EURO region	Baseline	8950	1.2	0.012	1.96	0.109544	0.985293	1.41471
	Current	9389	1.3	0.013	1.96	0.114017	1.07653	1.52347
Kyrgyzstan	Baseline	4427		0	1.96	0	0	0
	Current	3545		0	1.96	0	0	0
Tajikistan	Baseline	4523	2.4	0.024	1.96	0.154919	2.09636	2.70364
	Current	5844	2.2	0.022	1.96	0.148324	1.90929	2.49071
WPRO region	Baseline	10549	0.7	0.007	1.96	0.083666	0.536015	0.863985
	Current	8958	1.2	0.012	1.96	0.109544	0.985293	1.41471
Laos	Baseline	10549	0.7	0.007	1.96	0.083666	0.536015	0.863985
	Current	8958	1.2	0.012	1.96	0.109544	0.985293	1.41471
AFRO region	Baseline	182134	1.8	0.018	1.96	0.134164	1.53704	2.06296
	Current	203565	1.3	0.013	1.96	0.114018	1.07653	1.52347
Benin	Baseline	7636	4.8	0.048	1.96	0.219088	4.37059	5.22941
	Current	11631	1.2	0.012	1.96	0.109544	0.985293	1.41471
Burkina Faso	Baseline	6532	1.1	0.011	1.96	0.104881	0.894434	1.30557
	Current	5712	0.8	0.008	1.96	0.0894427	0.624692	0.975308
Burundi	Baseline	3449	0.9	0.009	1.96	0.0948682	0.714058	1.08594
	Current	6039	0.8	0.008	1.96	0.0894427	0.624692	0.975308
Cameroon	Baseline	5033	3.9	0.039	1.96	0.197483	3.51293	4.28707
	Current	4445	6.7	0.067	1.96	0.258842	6.19267	7.20733
Chad	Baseline	12280		0	1.96	0	0	0
	Current	7188		0	1.96	0	0	0
Comoros	Baseline	2387	4.2	0.042	1.96	0.204937	3.79832	4.60168
	Current	4464	0	0	1.96	0	0	0
Côte d'Ivoire	Baseline	3200	1.6	0.016	1.96	0.126491	1.35208	1.84792
	Current	5056	0	0	1.96	0	0	0
Ethiopia	Baseline	9611	0.9	0.009	1.96	0.0948683	0.714058	1.08594
	Current	8768	1.2	0.012	1.96	0.109544	0.985293	1.41471
Gambia	Baseline	3098	1.1	0.011	1.96	0.104881	0.894434	1.30557
	Current	3805	1.5	0.015	1.96	0.122474	1.25995	1.74005
Ghana	Baseline	2379	2.6	0.026	1.96	0.161244	2.28396	2.91604
	Current	4395	1.5	0.015	1.96	0.122474	1.25995	1.74005
Guinea	Baseline	3085	1.9	0.019	1.96	0.13784	1.62983	2.17017
	Current	3371	2.2	0.022	1.96	0.148323	1.90929	2.49071
Guinea-Bissau	Baseline	7573		0	1.96	0	0	0
	Current	7484		0	1.96	0	0	0
Kenya	Baseline	5096	2.5	0.025	1.96	0.158113	2.1901	2.8099
	Current	17283	2.1	0.021	1.96	0.144914	1.81597	2.38403
Lesotho	Baseline	1623	4.1	0.041	1.96	0.202482	3.70314	4.49686
	Current	1089	4.2	0.042	1.96	0.204935	3.79833	4.60167
Liberia	Baseline	31717	1.6	0.016	1.96	0.126491	1.35208	1.84792
	Current	2440	2.6	0.026	1.96	0.161244	2.28396	2.91604
Madagascar	Baseline	4861	1.1	0.011	1.96	0.104881	0.894434	1.30557
	Current	5756	0.9	0.009	1.96	0.0948683	0.714058	1.08594
Malawi	Baseline	4856	2.9	0.029	1.96	0.170293	2.56623	3.23377
	Current	5110	2.4	0.024	1.96	0.154919	2.09636	2.70364
Mali	Baseline	4306	0.8	0.008	1.96	0.0894426	0.624692	0.975308
	Current	8223	1	0.01	1.96	0.0999999	0.804	1.196
Mauritania	Baseline	9278		0	1.96	0	0	0
	Current	10655		0	1.96	0	0	0
Mozambique	Baseline	9313	3.4	0.034	1.96	0.184391	3.03859	3.76141
	Current	37230	2.2	0.022	1.96	0.148324	1.90929	2.49071
Nigeria	Baseline	19010	3.2	0.032	1.96	0.178885	2.84938	3.55062
Democratic Republic of the Congo	Current	11314	1.2	0.012	1.96	0.109544	0.985293	1.41471
	Baseline	11093		0	1.96	0	0	0
	Current	21456		0	1.96	0	0	0
Congo	Baseline	4475	1.9	0.019	1.96	0.13784	1.62983	2.17017
	Current	4895	0	0	1.96	0	0	0
Rwanda	Baseline	4075	3.4	0.034	1.96	0.18439	3.0386	3.7614
	Current	3805	3.7	0.037	1.96	0.192353	3.32299	4.07701
Sao Tome and Principe	Baseline	2030		0	1.96	0	0	0
	Current	1832		0	1.96	0	0	0
Senegal	Baseline	5882	1.1	0.011	1.96	0.104881	0.894434	1.30557
	Current	4466	0.8	0.008	1.96	0.0894426	0.624692	0.975308
Sierra Leone	Baseline	2024	4.2	0.042	1.96	0.204937	3.79832	4.60168
	Current	4100	2.6	0.026	1.96	0.161245	2.28396	2.91604
Eswatini	Baseline	2647		0	1.96	0	0	0
	Current	2165		0	1.96	0	0	0
Togo	Baseline	4625		0	1.96	0	0	0
	Current	4900		0	1.96	0	0	0
Uganda	Baseline	2070	2.2	0.022	1.96	0.148323	1.90929	2.49071
	Current	4390	2.6	0.026	1.96	0.161245	2.28396	2.91604
Zambia	Baseline	11407	2.5	0.025	1.96	0.158114	2.1901	2.8099
	Current	8681	2.6	0.026	1.96	0.161245	2.28396	2.91604
Zimbabwe	Baseline	4299	3.2	0.032	1.96	0.178885	2.84939	3.55061
	Current	4914	3.9	0.039	1.96	0.197483	3.51293	4.28707

## Sheet: T2-CWS
Country name	Survey period	Sample size	CWS	Percentage	Z-value	Standard Error	Confidence interval lower	Confidence interval upper
Global	Baseline	519799	5.1	0.051	1.96	0.225832	4.65737	5.54263
	Current	512117	4	0.04	1.96	0.2	3.608	4.392
SEARO region	Baseline	242548	7.1	0.071	1.96	0.266458	6.57774	7.62226
	Current	133249	5.6	0.056	1.96	0.236643	5.13618	6.06382
Bangladesh	Baseline	7647	7.7	0.077	1.96	0.277487	7.15612	8.24388
	Current	4087	4.1	0.041	1.96	0.202484	3.70313	4.49687
India	Baseline	225002	7.1	0.071	1.96	0.266458	6.57774	7.62226
	Current	198802	5.5	0.055	1.96	0.234521	5.04034	5.95966
Nepal	Baseline	2335	5	0.05	1.96	0.223604	4.56174	5.43826
	Current	2586	3.5	0.035	1.96	0.187082	3.13332	3.86668
Timor-Leste	Baseline	7544	8	0.08	1.96	0.282841	7.44563	8.55437
	Current	5557	8.7	0.087	1.96	0.294955	8.12189	9.27811
EMRO region	Baseline	54434	3.6	0.036	1.96	0.189737	3.22812	3.97188
	Current	57822	3.6	0.036	1.96	0.189737	3.22812	3.97188
Egypt	Baseline	9477	0.9	0.009	1.96	0.0948683	0.714058	1.08594
	Current	13682	1	0.01	1.96	0.1	0.804	1.196
Jordan	Baseline	6266	0.2	0.002	1.96	0.0447214	0.112346	0.287654
	Current	4927	0.1	0.001	1.96	0.0316228	0.0380194	0.161981
Pakistan	Baseline	3071	4.6	0.046	1.96	0.214474	4.17963	5.02037
	Current	4098	2.9	0.029	1.96	0.170293	2.56623	3.23377
Palestine	Baseline	7832	0.3	0.003	1.96	0.0547722	0.192646	0.407354
	Current	4646	0.1	0.001	1.96	0.0316228	0.0380194	0.161981
Sudan	Baseline	11601	6.3	0.063	1.96	0.250997	5.80805	6.79195
	Current	10800	6.7	0.067	1.96	0.258843	6.19267	7.20733
Tunisia	Baseline	2563	0.2	0.002	1.96	0.0447213	0.112346	0.287654
	Current	1925	0.2	0.002	1.96	0.0447213	0.112346	0.287654
Yemen	Baseline	13624	7	0.07	1.96	0.264574	6.48143	7.51857
	Current	17744	8.9	0.089	1.96	0.298328	8.31528	9.48472
AMRO Region	Baseline	13957	1.4	0.014	1.96	0.118322	1.16809	1.63191
	Current	14049	0.8	0.008	1.96	0.0894427	0.624692	0.975308
Haiti	Baseline	3984	1.9	0.019	1.96	0.13784	1.62983	2.17017
	Current	5583	1.4	0.014	1.96	0.118321	1.16809	1.63191
Honduras	Baseline	9973	1.2	0.012	1.96	0.109544	0.985293	1.41471
	Current	8466	0.5	0.005	1.96	0.0707107	0.361407	0.638593
EURO region	Baseline	8950	1.1	0.011	1.96	0.104881	0.894434	1.30557
	Current	9389	0.8	0.008	1.96	0.0894427	0.624692	0.975308
Kyrgyzstan	Baseline	4427	0.2	0.002	1.96	0.0447213	0.112346	0.287654
	Current	3545	0	0	1.96	0	0	0
Tajikistan	Baseline	4523	1.9	0.019	1.96	0.13784	1.62983	2.17017
	Current	5844	1.2	0.012	1.96	0.109544	0.985293	1.41471
WPRO region	Baseline	10549	2.8	0.028	1.96	0.167332	2.47203	3.12797
	Current	8958	3.2	0.032	1.96	0.178885	2.84939	3.55061
Laos	Baseline	10549	2.8	0.028	1.96	0.167332	2.47203	3.12797
	Current	8958	3.2	0.032	1.96	0.178885	2.84939	3.55061
AFRO region	Baseline	182134	3.6	0.036	1.96	0.189737	3.22812	3.97188
	Current	203565	2.8	0.028	1.96	0.167332	2.47203	3.12797
Benin	Baseline	7636	4.2	0.042	1.96	0.204938	3.79832	4.60168
	Current	11631	2.6	0.026	1.96	0.161245	2.28396	2.91604
Burkina Faso	Baseline	6532	5.3	0.053	1.96	0.230216	4.84878	5.75122
	Current	5712	3	0.03	1.96	0.173205	2.66052	3.33948
Burundi	Baseline	3449	4.5	0.045	1.96	0.212131	4.08422	4.91578
	Current	6039	4.6	0.046	1.96	0.214475	4.17963	5.02037
Cameroon	Baseline	5033	2.7	0.027	1.96	0.164316	2.37794	3.02206
	Current	4445	1.6	0.016	1.96	0.126491	1.35208	1.84792
Chad	Baseline	12280	6.3	0.063	1.96	0.250997	5.80805	6.79195
	Current	7188	7.7	0.077	1.96	0.277487	7.15612	8.24388
Comoros	Baseline	2387	2.6	0.026	1.96	0.161244	2.28396	2.91604
	Current	4464	0.8	0.008	1.96	0.0894426	0.624692	0.975308
Côte d'Ivoire	Baseline	3200	2.7	0.027	1.96	0.164316	2.37794	3.02206
	Current	5056	2.2	0.022	1.96	0.148324	1.90929	2.49071
Ethiopia	Baseline	9611	5.4	0.054	1.96	0.232378	4.94454	5.85546
	Current	8768	4.6	0.046	1.96	0.214476	4.17963	5.02037
Gambia	Baseline	3098	3.5	0.035	1.96	0.187082	3.13332	3.86668
	Current	3805	1.8	0.018	1.96	0.134164	1.53704	2.06296
Ghana	Baseline	2379	2.3	0.023	1.96	0.151657	2.00275	2.59725
	Current	4395	2.3	0.023	1.96	0.151657	2.00275	2.59725
Guinea	Baseline	3085	3.4	0.034	1.96	0.18439	3.0386	3.7614
	Current	3371	2.6	0.026	1.96	0.161245	2.28396	2.91604
Guinea-Bissau	Baseline	7573	2.1	0.021	1.96	0.144914	1.81597	2.38403
	Current	7484	1.8	0.018	1.96	0.134164	1.53704	2.06296
Kenya	Baseline	5096	2.8	0.028	1.96	0.167332	2.47203	3.12797
	Current	17283	2.3	0.023	1.96	0.151657	2.00275	2.59725
Lesotho	Baseline	1623	1.7	0.017	1.96	0.130383	1.44445	1.95555
	Current	1089	1.7	0.017	1.96	0.130383	1.44445	1.95555
Liberia	Baseline	31717	2.5	0.025	1.96	0.158114	2.1901	2.8099
	Current	2440	2.4	0.024	1.96	0.154919	2.09636	2.70364
Madagascar	Baseline	4861	7	0.07	1.96	0.264573	6.48144	7.51856
	Current	5756	3.7	0.037	1.96	0.192353	3.32299	4.07701
Malawi	Baseline	4856	2.2	0.022	1.96	0.148324	1.90929	2.49071
	Current	5110	1.7	0.017	1.96	0.130384	1.44445	1.95555
Mali	Baseline	4306	4.7	0.047	1.96	0.216794	4.27508	5.12492
	Current	8223	3.6	0.036	1.96	0.189736	3.22812	3.97188
Mauritania	Baseline	9278	4.1	0.041	1.96	0.202484	3.70313	4.49687
	Current	10655	4.3	0.043	1.96	0.207364	3.89357	4.70643
Mozambique	Baseline	9313	2.2	0.022	1.96	0.148324	1.90929	2.49071
	Current	37230	2	0.02	1.96	0.141421	1.72281	2.27719
Nigeria	Baseline	19010	4.9	0.049	1.96	0.221359	4.46614	5.33386
Democratic Republic of the Congo	Current	11314	3.9	0.039	1.96	0.197484	3.51293	4.28707
	Baseline	11093	2.7	0.027	1.96	0.164317	2.37794	3.02206
	Current	21456	2.8	0.028	1.96	0.167332	2.47203	3.12797
Congo	Baseline	4475	1.9	0.019	1.96	0.13784	1.62983	2.17017
	Current	4895	2	0.02	1.96	0.141421	1.72281	2.27719
Rwanda	Baseline	4075	2	0.02	1.96	0.141421	1.72281	2.27719
	Current	3805	1.1	0.011	1.96	0.104881	0.894434	1.30557
Sao Tome and Principe	Baseline	2030	1.2	0.012	1.96	0.109544	0.985293	1.41471
	Current	1832	0.7	0.007	1.96	0.0836658	0.536015	0.863985
Senegal	Baseline	5882	3.1	0.031	1.96	0.176068	2.75491	3.44509
	Current	4466	3.4	0.034	1.96	0.18439	3.0386	3.7614
Sierra Leone	Baseline	2024	2.9	0.029	1.96	0.170293	2.56623	3.23377
	Current	4100	2.8	0.028	1.96	0.167331	2.47203	3.12797
Eswatini	Baseline	2647	0.3	0.003	1.96	0.0547722	0.192646	0.407354
	Current	2165	0.4	0.004	1.96	0.0632455	0.276039	0.523961
Togo	Baseline	4625	3	0.03	1.96	0.173205	2.66052	3.33948
	Current	4900	2	0.02	1.96	0.141421	1.72281	2.27719
Uganda	Baseline	2070	2.6	0.026	1.96	0.161244	2.28396	2.91604
	Current	4390	1.5	0.015	1.96	0.122474	1.25995	1.74005
Zambia	Baseline	11407	2.1	0.021	1.96	0.144914	1.81597	2.38403
	Current	8681	1.6	0.016	1.96	0.126491	1.35208	1.84792
Zimbabwe	Baseline	4299	1.4	0.014	1.96	0.118321	1.16809	1.63191
	Current	4914	1.3	0.013	1.96	0.114017	1.07653	1.52347

## Sheet: T2-CSO
Country name	Survey period	Sample size	CSO	Percentage	Z-value	Standard Error	Confidence interval lower	Confidence interval upper
Global	Baseline	519799	1.9	0.019	1.96	0.13784	1.62983	2.17017
	Current	512117	1.5	0.015	1.96	0.122474	1.25995	1.74005
SEARO region	Baseline	242548	1.5	0.015	1.96	0.122474	1.25995	1.74005
	Current	133249	2.3	0.023	1.96	0.151657	2.00275	2.59725
Bangladesh	Baseline	7647	0.7	0.007	1.96	0.083666	0.536015	0.863985
	Current	4087	0.4	0.004	1.96	0.0632455	0.276039	0.523961
India	Baseline	225002	1.5	0.015	1.96	0.122474	1.25995	1.74005
	Current	198802	2.3	0.023	1.96	0.151658	2.00275	2.59725
Nepal	Baseline	2335	0.6	0.006	1.96	0.0774596	0.448179	0.751821
	Current	2586	0.2	0.002	1.96	0.0447213	0.112346	0.287654
Timor-Leste	Baseline	7544	3.4	0.034	1.96	0.18439	3.03859	3.76141
	Current	5557	3.6	0.036	1.96	0.189736	3.22812	3.97188
EMRO region	Baseline	54434	2.5	0.025	1.96	0.158114	2.1901	2.8099
	Current	57822	1.8	0.018	1.96	0.134164	1.53704	2.06296
Egypt	Baseline	9477	10.2	0.102	1.96	0.319373	9.57403	10.826
	Current	13682	6.4	0.064	1.96	0.252982	5.90416	6.89584
Jordan	Baseline	6266	0.9	0.009	1.96	0.0948683	0.714058	1.08594
	Current	4927	2.3	0.023	1.96	0.151657	2.00275	2.59725
Pakistan	Baseline	3071	5.2	0.052	1.96	0.228033	4.75306	5.64694
	Current	4098	1.8	0.018	1.96	0.134164	1.53704	2.06296
Palestine	Baseline	7832	1.5	0.015	1.96	0.122474	1.25995	1.74005
	Current	4646	1.6	0.016	1.96	0.126491	1.35208	1.84792
Sudan	Baseline	11601		0	1.96	0	0	0
	Current	10800		0	1.96	0	0	0
Tunisia	Baseline	2563		0	1.96	0	0	0
	Current	1925		0	1.96	0	0	0
Yemen	Baseline	13624	1.4	0.014	1.96	0.118322	1.16809	1.63191
	Current	17744	0	0	1.96	0	0	0
AMRO Region	Baseline	13957	0.9	0.009	1.96	0.0948683	0.714058	1.08594
	Current	14049	0.5	0.005	1.96	0.0707107	0.361407	0.638593
Haiti	Baseline	3984	1.3	0.013	1.96	0.114017	1.07653	1.52347
	Current	5583	1.2	0.012	1.96	0.109544	0.985293	1.41471
Honduras	Baseline	9973	0.8	0.008	1.96	0.0894427	0.624692	0.975308
	Current	8466	0	0	1.96	0	0	0
EURO region	Baseline	8950	1.5	0.015	1.96	0.122474	1.25995	1.74005
	Current	9389	1.1	0.011	1.96	0.104881	0.894434	1.30557
Kyrgyzstan	Baseline	4427		0	1.96	0	0	0
	Current	3545		0	1.96	0	0	0
Tajikistan	Baseline	4523	2.9	0.029	1.96	0.170293	2.56623	3.23377
	Current	5844	1.7	0.017	1.96	0.130384	1.44445	1.95555
WPRO region	Baseline	10549	1.2	0.012	1.96	0.109544	0.985293	1.41471
	Current	8958	1.2	0.012	1.96	0.109544	0.985293	1.41471
Laos	Baseline	10549	1.2	0.012	1.96	0.109544	0.985293	1.41471
	Current	8958	1.2	0.012	1.96	0.109544	0.985293	1.41471
AFRO region	Baseline	182134	2.6	0.026	1.96	0.161245	2.28396	2.91604
	Current	203565	0.8	0.008	1.96	0.0894427	0.624692	0.975308
Benin	Baseline	7636	12.8	0.128	1.96	0.357768	12.0988	13.5012
	Current	11631	0.7	0.007	1.96	0.083666	0.536015	0.863985
Burkina Faso	Baseline	6532	1.4	0.014	1.96	0.118321	1.16809	1.63191
	Current	5712	0.8	0.008	1.96	0.0894427	0.624692	0.975308
Burundi	Baseline	3449	2	0.02	1.96	0.141421	1.72281	2.27719
	Current	6039	0.8	0.008	1.96	0.0894427	0.624692	0.975308
Cameroon	Baseline	5033	2.6	0.026	1.96	0.161245	2.28396	2.91604
	Current	4445	4.2	0.042	1.96	0.204938	3.79832	4.60168
Chad	Baseline	12280		0	1.96	0	0	0
	Current	7188		0	1.96	0	0	0
Comoros	Baseline	2387	4.6	0.046	1.96	0.214474	4.17963	5.02037
	Current	4464	0	0	1.96	0	0	0
Côte d'Ivoire	Baseline	3200	1.4	0.014	1.96	0.118321	1.16809	1.63191
	Current	5056	0	0	1.96	0	0	0
Ethiopia	Baseline	9611	0.9	0.009	1.96	0.0948683	0.714058	1.08594
	Current	8768	1	0.01	1.96	0.0999999	0.804	1.196
Gambia	Baseline	3098	1.7	0.017	1.96	0.130384	1.44445	1.95555
	Current	3805	0.3	0.003	1.96	0.0547722	0.192646	0.407354
Ghana	Baseline	2379	2.3	0.023	1.96	0.151657	2.00275	2.59725
	Current	4395	0.4	0.004	1.96	0.0632455	0.276039	0.523961
Guinea	Baseline	3085	1.7	0.017	1.96	0.130384	1.44445	1.95555
	Current	3371	3.3	0.033	1.96	0.181658	2.94395	3.65605
Guinea-Bissau	Baseline	7573		0	1.96	0	0	0
	Current	7484		0	1.96	0	0	0
Kenya	Baseline	5096	2.7	0.027	1.96	0.164316	2.37794	3.02206
	Current	17283	0.6	0.006	1.96	0.0774597	0.448179	0.751821
Lesotho	Baseline	1623	3.3	0.033	1.96	0.181657	2.94395	3.65605
	Current	1089	2.5	0.025	1.96	0.158112	2.1901	2.8099
Liberia	Baseline	31717	1.4	0.014	1.96	0.118322	1.16809	1.63191
	Current	2440	1.7	0.017	1.96	0.130384	1.44445	1.95555
Madagascar	Baseline	4861	4.1	0.041	1.96	0.202484	3.70313	4.49687
	Current	5756	1	0.01	1.96	0.0999999	0.804	1.196
Malawi	Baseline	4856	5.1	0.051	1.96	0.225831	4.65737	5.54263
	Current	5110	2	0.02	1.96	0.141421	1.72281	2.27719
Mali	Baseline	4306	1.4	0.014	1.96	0.118321	1.16809	1.63191
	Current	8223	1.2	0.012	1.96	0.109544	0.985293	1.41471
Mauritania	Baseline	9278		0	1.96	0	0	0
	Current	10655		0	1.96	0	0	0
Mozambique	Baseline	9313	4.5	0.045	1.96	0.212132	4.08422	4.91578
	Current	37230	1.4	0.014	1.96	0.118322	1.16809	1.63191
Nigeria	Baseline	19010	5.9	0.059	1.96	0.242899	5.42392	6.37608
Democratic Republic of the Congo	Current	11314	0.8	0.008	1.96	0.0894427	0.624692	0.975308
	Baseline	11093		0	1.96	0	0	0
	Current	21456		0	1.96	0	0	0
Congo	Baseline	4475	1.5	0.015	1.96	0.122474	1.25995	1.74005
	Current	4895	0	0	1.96	0	0	0
Rwanda	Baseline	4075	3.6	0.036	1.96	0.189736	3.22812	3.97188
	Current	3805	2	0.02	1.96	0.141421	1.72281	2.27719
Sao Tome and Principe	Baseline	2030		0	1.96	0	0	0
	Current	1832		0	1.96	0	0	0
Senegal	Baseline	5882	0.3	0.003	1.96	0.0547722	0.192646	0.407354
	Current	4466	0.2	0.002	1.96	0.0447213	0.112346	0.287654
Sierra Leone	Baseline	2024	5.2	0.052	1.96	0.228032	4.75306	5.64694
	Current	4100	2.1	0.021	1.96	0.144913	1.81597	2.38403
Eswatini	Baseline	2647		0	1.96	0	0	0
	Current	2165		0	1.96	0	0	0
Togo	Baseline	4625		0	1.96	0	0	0
	Current	4900		0	1.96	0	0	0
Uganda	Baseline	2070	1.8	0.018	1.96	0.134163	1.53704	2.06296
	Current	4390	1.3	0.013	1.96	0.114017	1.07653	1.52347
Zambia	Baseline	11407	3.3	0.033	1.96	0.181659	2.94395	3.65605
	Current	8681	2.6	0.026	1.96	0.161245	2.28396	2.91604
Zimbabwe	Baseline	4299	2.4	0.024	1.96	0.154919	2.09636	2.70364
	Current	4914	2.4	0.024	1.96	0.154919	2.09636	2.70364
